# Supplementary material for: Organization of primate amygdalar–thalamic pathways for emotions
Source: PLoS Biol. 2020 Feb 27;18(2):e3000639. doi: 10.1371/journal.pbio.3000639 (PMC7064256; doi:10.1371/journal.pbio.3000639)
Supplement: S1 Data — (XLSX) [file pbio.3000639.s001.xlsx]

## Sheet: Fig7A
Diameter of amygdala boutons in MDmc (μm)							Bins used for frequency distribution
Case BB	Case BD	Case BL	Case BN				0.4
0.205539	0.109172	0.22366	0.227933				0.8
0.212062	0.113249	0.238405	0.246893				1.2
0.232305	0.114996	0.254552	0.305547				1.6
0.248972	0.134527	0.276398	0.317528				2
0.251674	0.138078	0.306241	0.331929				2.4
0.458573	0.141981	0.318946	0.333997				2.8
0.559859	0.149922	0.322912	0.375341				3.2
0.575189	0.157439	0.3244	0.390944				3.6
0.648372	0.160171	0.329122	0.419355				4
0.660323	0.162626	0.341711	0.483666				4.4
0.678377	0.163671	0.355094	0.489793				4.8
0.685825	0.179712	0.359717	0.494235				5.2
0.686562	0.189508	0.360114	0.49984				5.6
0.698367	0.205307	0.361103	0.507334				6
0.706942	0.205319	0.366472	0.525234				6.4
0.708033	0.218447	0.372989	0.525957				6.8
0.711842	0.227079	0.377541	0.531791				7.2
0.712432	0.230166	0.392646	0.532285				7.6
0.731119	0.234629	0.397097	0.536484				8
0.735071	0.240529	0.397539	0.539748				8.4
0.736438	0.244353	0.397944	0.550835				8.8
0.747584	0.244999	0.401705	0.557713				9.2
0.749766	0.247482	0.406569	0.565135				9.6
0.753917	0.248146	0.413646	0.566864				10
0.754156	0.252529	0.414652	0.569603				20
0.758889	0.262789	0.427299	0.573333
0.764122	0.264176	0.428004	0.57417
0.764752	0.264866	0.446031	0.577831
0.767765	0.267064	0.448189	0.587052
0.778046	0.268212	0.449386	0.592552
0.78393	0.273115	0.463928	0.592591
0.789177	0.27322	0.467422	0.594967
0.791793	0.274461	0.499163	0.60942
0.795997	0.2751	0.502555	0.611179
0.798027	0.286088	0.509411	0.619798
0.798487	0.287081	0.516869	0.621021
0.798546	0.291579	0.529475	0.623912
0.806465	0.292088	0.529997	0.63931
0.812424	0.293148	0.537035	0.643937
0.817211	0.296329	0.543924	0.644738
0.820064	0.297345	0.548635	0.649622
0.821105	0.302453	0.548999	0.659127
0.822597	0.303324	0.549754	0.66023
0.823994	0.30481	0.555935	0.682828
0.83036	0.310234	0.563238	0.683042
0.834424	0.312945	0.565949	0.687118
0.846722	0.313107	0.570124	0.694528
0.847921	0.313808	0.575364	0.69656
0.851121	0.314397	0.579013	0.699475
0.88064	0.314543	0.580125	0.703293
0.888842	0.315038	0.587332	0.703442
0.888994	0.315203	0.593946	0.705129
0.892824	0.31563	0.603693	0.708732
0.89445	0.317344	0.619908	0.721468
0.90348	0.317867	0.620101	0.727311
0.903587	0.322982	0.628948	0.72869
0.904126	0.323295	0.630575	0.73084
0.915336	0.324077	0.630751	0.734398
0.9175	0.326618	0.635208	0.735006
0.926924	0.332954	0.642813	0.736881
0.92778	0.335671	0.648528	0.740407
0.928185	0.339941	0.651224	0.745633
0.931369	0.340054	0.652232	0.752174
0.937105	0.342063	0.653524	0.765788
0.9393	0.342774	0.654398	0.776494
0.942646	0.346035	0.655007	0.782198
0.943864	0.3479	0.659463	0.782755
0.946856	0.351759	0.661849	0.789174
0.948458	0.352412	0.664721	0.793293
0.950673	0.353868	0.677534	0.795009
0.951842	0.356176	0.67815	0.801022
0.955866	0.359822	0.681003	0.805099
0.958322	0.359943	0.683055	0.80717
0.964601	0.36068	0.68825	0.807435
0.967287	0.360861	0.690648	0.811092
0.969965	0.364061	0.690668	0.82776
0.970542	0.366148	0.693871	0.828775
0.972301	0.367897	0.694231	0.83606
0.974776	0.368261	0.698458	0.836092
0.976963	0.369924	0.699734	0.837505
0.977667	0.370255	0.706998	0.837763
0.978706	0.375052	0.707949	0.841768
0.983423	0.378917	0.710721	0.845433
0.989327	0.379084	0.713529	0.845926
0.993739	0.383253	0.716986	0.847259
0.995404	0.384689	0.716991	0.853417
0.996544	0.390128	0.724434	0.854145
0.996743	0.392644	0.725354	0.856362
0.999415	0.393475	0.733854	0.86832
1.00131	0.394857	0.734054	0.880113
1.00201	0.396311	0.739775	0.880385
1.00319	0.398133	0.742462	0.881372
1.00635	0.399006	0.744789	0.881718
1.00939	0.399622	0.746367	0.885276
1.01053	0.402556	0.748198	0.886008
1.01511	0.406085	0.750774	0.888018
1.01561	0.407834	0.751013	0.88829
1.01694	0.415755	0.754164	0.89091
1.02326	0.422174	0.754864	0.891164
1.02526	0.422196	0.756045	0.894659
1.03439	0.422418	0.756637	0.902102
1.03537	0.428798	0.758387	0.906977
1.03542	0.446089	0.759292	0.907748
1.0358	0.447915	0.762933	0.908579
1.0369	0.449617	0.771698	0.911277
1.0384	0.457557	0.776723	0.916624
1.05053	0.4639	0.785235	0.916798
1.05102	0.467427	0.785283	0.920534
1.05124	0.468142	0.786936	0.922727
1.05316	0.468714	0.791829	0.927168
1.05316	0.469148	0.792132	0.929084
1.05387	0.471504	0.794615	0.930083
1.05432	0.471539	0.796898	0.931732
1.05669	0.473354	0.798616	0.933285
1.05763	0.47383	0.799753	0.93499
1.05835	0.474182	0.801753	0.941626
1.05859	0.474877	0.802677	0.943098
1.06538	0.478735	0.807468	0.947086
1.07126	0.479436	0.811917	0.955271
1.07744	0.4825	0.81409	0.958797
1.07966	0.483569	0.814449	0.96098
1.08174	0.484518	0.816117	0.965817
1.08424	0.490043	0.820322	0.969527
1.08464	0.490278	0.825235	0.969579
1.08508	0.494832	0.827234	0.972515
1.08536	0.50245	0.834658	0.975314
1.08537	0.504065	0.835392	0.978237
1.09229	0.50572	0.836387	0.979849
1.0933	0.508342	0.837803	0.983105
1.09646	0.510864	0.837958	0.984815
1.09783	0.513375	0.839985	0.986651
1.09809	0.518313	0.840298	0.990559
1.09865	0.519333	0.842561	0.995325
1.10073	0.520725	0.848942	1.00368
1.10231	0.520786	0.849329	1.00828
1.10312	0.521491	0.852878	1.01269
1.10686	0.524741	0.853865	1.01516
1.11212	0.527551	0.855181	1.02128
1.11384	0.531149	0.856868	1.02196
1.11603	0.534415	0.861906	1.02339
1.11694	0.535274	0.865312	1.03021
1.12116	0.535453	0.869094	1.03117
1.12166	0.537197	0.869324	1.033
1.12172	0.54122	0.870995	1.03733
1.12349	0.542193	0.874026	1.03929
1.12503	0.542327	0.874363	1.04068
1.12773	0.54459	0.879313	1.0411
1.12775	0.546269	0.879767	1.04489
1.13014	0.548154	0.880674	1.05056
1.13119	0.549103	0.881317	1.05616
1.13381	0.550075	0.886377	1.06259
1.13521	0.5505	0.890171	1.06507
1.1378	0.550841	0.8954	1.06718
1.13849	0.551557	0.906811	1.06956
1.13985	0.554534	0.909695	1.07581
1.13998	0.55536	0.910033	1.08905
1.14201	0.566071	0.913407	1.09082
1.14305	0.569485	0.914023	1.09405
1.14559	0.571748	0.915141	1.09838
1.14957	0.573784	0.915293	1.10033
1.15022	0.575502	0.923801	1.102
1.15022	0.575841	0.924268	1.11016
1.1544	0.576465	0.925488	1.11529
1.15648	0.581239	0.92622	1.1194
1.15798	0.581249	0.930038	1.12082
1.16266	0.58471	0.931987	1.13279
1.16291	0.587231	0.937719	1.13643
1.16402	0.58931	0.940001	1.14611
1.16451	0.591866	0.940013	1.14934
1.16526	0.59195	0.945953	1.15005
1.1653	0.597809	0.947822	1.1593
1.1663	0.597879	0.951841	1.16963
1.1669	0.598344	0.95669	1.1745
1.16905	0.598436	0.959389	1.17864
1.17547	0.605054	0.960093	1.17915
1.17558	0.606165	0.967435	1.17942
1.18284	0.607366	0.967778	1.17949
1.18284	0.607974	0.971192	1.18013
1.18531	0.609867	0.973355	1.18182
1.18704	0.610003	0.974035	1.18422
1.19143	0.610756	0.974619	1.18601
1.19232	0.613676	0.9757	1.19012
1.193	0.618605	0.976814	1.19048
1.19309	0.618987	0.979053	1.1925
1.19676	0.620076	0.979932	1.19369
1.19845	0.620847	0.981417	1.2021
1.19853	0.62179	0.98753	1.20561
1.19853	0.623525	0.992209	1.21119
1.19981	0.624166	0.992975	1.22085
1.20102	0.624245	0.994593	1.23738
1.20397	0.625868	0.997027	1.24024
1.20408	0.627753	1.00593	1.24179
1.20463	0.630325	1.00932	1.25181
1.20515	0.632842	1.00966	1.25407
1.20855	0.634475	1.01126	1.25816
1.21013	0.636975	1.0123	1.2616
1.21131	0.639398	1.01351	1.26691
1.21168	0.643313	1.0143	1.26961
1.21168	0.646844	1.01856	1.27071
1.2134	0.6477	1.01966	1.27118
1.21495	0.648831	1.02072	1.27517
1.21552	0.649325	1.02159	1.28339
1.22328	0.649539	1.02349	1.28654
1.22549	0.649869	1.02389	1.30004
1.22591	0.651452	1.02638	1.30469
1.22592	0.652813	1.02993	1.30486
1.22729	0.652869	1.03126	1.30635
1.22832	0.653154	1.0336	1.30923
1.2342	0.656047	1.03637	1.31058
1.23449	0.65654	1.03642	1.31451
1.23506	0.65774	1.0376	1.3175
1.23526	0.658026	1.03802	1.31898
1.23764	0.658996	1.03994	1.31943
1.23838	0.659121	1.04742	1.33127
1.24393	0.6602	1.04747	1.33128
1.24622	0.660926	1.05197	1.33919
1.24789	0.661266	1.05205	1.34437
1.24877	0.663804	1.05229	1.35216
1.2494	0.668042	1.0535	1.3603
1.25207	0.670009	1.05433	1.36406
1.25223	0.674357	1.05495	1.36492
1.2546	0.676092	1.05547	1.37264
1.25638	0.676592	1.05602	1.3841
1.25829	0.679286	1.05729	1.38443
1.25901	0.68008	1.05855	1.3899
1.25919	0.681998	1.05946	1.39229
1.2596	0.684334	1.06381	1.39684
1.26144	0.685134	1.06838	1.3974
1.26385	0.688452	1.06857	1.3976
1.2643	0.690127	1.0699	1.3982
1.2644	0.690925	1.07022	1.40263
1.26485	0.694885	1.07297	1.40633
1.26955	0.695893	1.07435	1.41178
1.26986	0.69595	1.08	1.41178
1.27013	0.696555	1.08662	1.42351
1.27017	0.700928	1.08691	1.42631
1.27409	0.701919	1.08866	1.42659
1.2752	0.702898	1.0905	1.4404
1.27558	0.710426	1.0942	1.44329
1.27699	0.711782	1.09644	1.45663
1.27914	0.712297	1.09866	1.46375
1.27955	0.714723	1.1061	1.46548
1.28082	0.718163	1.10773	1.46592
1.29022	0.721076	1.11236	1.46733
1.29084	0.723872	1.11323	1.47092
1.29111	0.725804	1.11398	1.47116
1.29268	0.727748	1.11649	1.47485
1.2935	0.731964	1.11821	1.48449
1.29407	0.732979	1.12107	1.48457
1.295	0.733431	1.1216	1.48645
1.295	0.734359	1.12202	1.49412
1.29627	0.735354	1.12248	1.51002
1.29634	0.737684	1.12397	1.51424
1.29731	0.739231	1.13023	1.51922
1.29744	0.739926	1.13871	1.52497
1.30044	0.7425	1.14142	1.53465
1.30262	0.743035	1.14242	1.54082
1.30296	0.745085	1.14593	1.54388
1.30345	0.745297	1.14688	1.55079
1.30501	0.748078	1.14755	1.56655
1.30561	0.752722	1.15094	1.57046
1.3083	0.752858	1.15103	1.58241
1.31277	0.754118	1.15457	1.58834
1.31341	0.754182	1.162	1.59405
1.31351	0.759409	1.16403	1.60471
1.31402	0.759885	1.16435	1.60865
1.31502	0.764562	1.16668	1.63266
1.31541	0.764578	1.16746	1.63478
1.317	0.765828	1.16851	1.63968
1.31874	0.769145	1.16855	1.64983
1.32137	0.769733	1.16864	1.65177
1.32346	0.770533	1.17015	1.65567
1.3243	0.772313	1.1703	1.66035
1.32506	0.776023	1.17229	1.66076
1.32623	0.776461	1.17299	1.66572
1.33379	0.77701	1.17745	1.66662
1.33387	0.777172	1.1777	1.6684
1.33402	0.777383	1.17854	1.66921
1.33624	0.77899	1.18154	1.67284
1.33676	0.779764	1.18319	1.6777
1.3375	0.781602	1.18557	1.6788
1.33751	0.781834	1.18889	1.68686
1.3386	0.783691	1.19529	1.70152
1.33894	0.783946	1.1956	1.7032
1.339	0.783988	1.19673	1.70676
1.34185	0.791911	1.19794	1.70785
1.34448	0.794907	1.19982	1.71997
1.34616	0.795688	1.20073	1.72061
1.34625	0.795866	1.20446	1.72113
1.34855	0.79766	1.20745	1.72209
1.34893	0.799398	1.2227	1.7236
1.34894	0.804691	1.22605	1.74851
1.34972	0.805037	1.23272	1.75185
1.35355	0.806736	1.23295	1.75662
1.35471	0.810496	1.23353	1.75716
1.3557	0.812509	1.234	1.79377
1.35967	0.812975	1.23573	1.79765
1.36172	0.813698	1.23573	1.80126
1.36238	0.81465	1.23676	1.80496
1.36489	0.822704	1.24189	1.80638
1.36556	0.823199	1.24224	1.82155
1.3657	0.824192	1.24739	1.82373
1.36765	0.824281	1.24919	1.82546
1.36995	0.824617	1.25031	1.82704
1.37051	0.824676	1.25503	1.82829
1.37089	0.824837	1.25685	1.83314
1.37169	0.825235	1.25769	1.84148
1.37259	0.826726	1.25781	1.84519
1.37277	0.828072	1.25828	1.85152
1.37431	0.829357	1.2607	1.85339
1.37463	0.830976	1.26082	1.85515
1.37554	0.832949	1.26562	1.8589
1.37576	0.834463	1.26664	1.86877
1.37602	0.837632	1.26684	1.87198
1.37623	0.838141	1.26788	1.87972
1.37665	0.838524	1.26864	1.88256
1.37864	0.839312	1.27641	1.89356
1.38198	0.843328	1.27704	1.90539
1.38552	0.844648	1.27848	1.91172
1.38601	0.846714	1.2796	1.9121
1.38879	0.846731	1.27966	1.92493
1.39318	0.848041	1.2851	1.93008
1.39621	0.849218	1.28987	1.9311
1.39754	0.85036	1.28999	1.93246
1.40077	0.851998	1.29077	1.93543
1.40245	0.853672	1.2924	1.93641
1.40887	0.855111	1.29791	1.93689
1.41115	0.857903	1.30966	1.9761
1.41358	0.858694	1.31332	1.99686
1.41389	0.863182	1.3161	1.9984
1.41389	0.878005	1.31758	1.99965
1.41985	0.878205	1.31842	2.00791
1.41993	0.878366	1.31853	2.0181
1.42112	0.883687	1.32016	2.01932
1.42159	0.884901	1.32281	2.02816
1.42274	0.885324	1.32683	2.02825
1.42323	0.888119	1.32828	2.03025
1.42357	0.891208	1.32928	2.03312
1.42381	0.891622	1.33122	2.03337
1.42464	0.891856	1.33352	2.04726
1.42699	0.893836	1.3343	2.06428
1.42722	0.896955	1.33439	2.07234
1.42934	0.897673	1.33483	2.07338
1.43105	0.899423	1.33754	2.08829
1.43379	0.903067	1.33782	2.08937
1.4351	0.90326	1.33878	2.10191
1.43576	0.905694	1.34544	2.10211
1.43789	0.908889	1.35232	2.1069
1.43915	0.910812	1.35348	2.10857
1.44115	0.913228	1.36208	2.1166
1.445	0.915152	1.36466	2.11816
1.45194	0.915348	1.36506	2.12001
1.45349	0.915491	1.36908	2.12367
1.45423	0.917698	1.37159	2.12887
1.45613	0.919217	1.37375	2.13061
1.45742	0.919467	1.37412	2.13304
1.45742	0.921721	1.37534	2.14441
1.4581	0.925787	1.37938	2.16125
1.45978	0.928629	1.3813	2.17936
1.46132	0.931119	1.38488	2.19993
1.46221	0.931982	1.3876	2.20831
1.4674	0.932587	1.38919	2.21117
1.4686	0.934378	1.39102	2.21476
1.4695	0.934861	1.39267	2.21942
1.47061	0.936797	1.39445	2.22131
1.47185	0.938387	1.39914	2.23497
1.47193	0.939139	1.40433	2.23518
1.47334	0.942036	1.41164	2.23858
1.47423	0.942286	1.41262	2.24555
1.47464	0.945843	1.41638	2.24972
1.47602	0.947714	1.41659	2.25817
1.47901	0.948449	1.41692	2.26394
1.48033	0.949499	1.41692	2.27581
1.48212	0.950164	1.41808	2.27609
1.48226	0.951787	1.4204	2.2843
1.48263	0.951815	1.4211	2.28638
1.48338	0.953947	1.42353	2.29321
1.48666	0.955809	1.42913	2.3086
1.49042	0.95734	1.44315	2.31964
1.49473	0.958723	1.44686	2.33545
1.49666	0.960656	1.45252	2.34727
1.49679	0.960749	1.45673	2.35569
1.49682	0.963288	1.4611	2.35644
1.4983	0.964665	1.46141	2.36001
1.50367	0.968869	1.46295	2.36743
1.51592	0.969094	1.46327	2.38764
1.51984	0.970137	1.46337	2.39707
1.52005	0.970344	1.46799	2.40931
1.52051	0.970363	1.46976	2.41589
1.52077	0.970423	1.47129	2.41779
1.52869	0.971556	1.47231	2.42107
1.5291	0.971791	1.4735	2.43128
1.53088	0.972398	1.4747	2.44746
1.53203	0.972495	1.47502	2.45683
1.53207	0.975847	1.47731	2.45873
1.534	0.976985	1.48436	2.46102
1.53445	0.978082	1.48958	2.47854
1.5349	0.984863	1.49055	2.48589
1.53494	0.990378	1.4906	2.49944
1.53576	0.991381	1.49281	2.50178
1.53643	0.992053	1.49569	2.52031
1.53735	0.993423	1.50986	2.52742
1.54073	1.00123	1.51385	2.52935
1.54255	1.00546	1.51447	2.53246
1.54323	1.00649	1.51522	2.54162
1.54334	1.00654	1.51619	2.54617
1.54427	1.00871	1.52131	2.57018
1.54502	1.01432	1.52794	2.57081
1.54631	1.01619	1.52857	2.57434
1.54995	1.01773	1.53412	2.60061
1.55064	1.01951	1.54158	2.60567
1.55092	1.02027	1.5444	2.60648
1.55226	1.02177	1.54548	2.60676
1.55638	1.02382	1.55561	2.61138
1.5566	1.02405	1.5611	2.62579
1.5567	1.02411	1.56218	2.66309
1.55839	1.02667	1.56839	2.68128
1.55983	1.02681	1.56947	2.68455
1.56038	1.02922	1.57298	2.68635
1.5625	1.0295	1.57405	2.69433
1.56273	1.03263	1.57546	2.69954
1.56323	1.03369	1.5784	2.70314
1.56346	1.03503	1.57847	2.70535
1.5657	1.03547	1.57924	2.7237
1.57273	1.03704	1.58077	2.7247
1.57509	1.03711	1.58133	2.73807
1.57648	1.03781	1.58144	2.74307
1.58189	1.03806	1.58549	2.75495
1.5851	1.03951	1.58562	2.78566
1.58628	1.04297	1.58703	2.79865
1.58636	1.04361	1.58816	2.80856
1.58678	1.04439	1.59455	2.83615
1.58717	1.04499	1.59657	2.86212
1.58885	1.04588	1.60071	2.87378
1.58941	1.04718	1.60237	2.87857
1.58941	1.04744	1.60757	2.88591
1.59137	1.04791	1.61133	2.8873
1.59192	1.04847	1.61691	2.90181
1.59301	1.04931	1.62057	2.90807
1.59306	1.05134	1.62058	2.92393
1.5933	1.05256	1.62543	2.92769
1.59454	1.05537	1.62657	2.93339
1.59491	1.05568	1.62729	2.94951
1.59654	1.05782	1.62957	2.9498
1.59695	1.05806	1.6334	2.96829
1.60053	1.05888	1.63368	2.97918
1.60109	1.0589	1.63517	3.01011
1.60237	1.06132	1.64006	3.02191
1.60789	1.06205	1.64123	3.05415
1.6084	1.06265	1.64345	3.06818
1.61486	1.06358	1.64575	3.1312
1.61527	1.06364	1.64603	3.13826
1.61599	1.06439	1.64731	3.17184
1.61754	1.06668	1.64801	3.19033
1.61907	1.06707	1.64821	3.20921
1.62471	1.0677	1.65091	3.23092
1.62473	1.0695	1.6531	3.23102
1.6253	1.07117	1.65437	3.23628
1.62552	1.07405	1.6739	3.27155
1.62944	1.07598	1.67881	3.27689
1.63061	1.0784	1.69558	3.27817
1.63183	1.07962	1.70426	3.28717
1.63518	1.08033	1.70539	3.30158
1.63553	1.0807	1.7111	3.35095
1.63742	1.08231	1.72382	3.35371
1.63813	1.08252	1.7273	3.37245
1.64334	1.08333	1.73012	3.37365
1.64518	1.08338	1.73121	3.38537
1.64793	1.08351	1.73321	3.38747
1.64833	1.08591	1.73345	3.40501
1.64873	1.08899	1.73874	3.40873
1.65043	1.08916	1.74718	3.41041
1.6511	1.09017	1.75014	3.41198
1.65173	1.09313	1.75035	3.41384
1.65332	1.09448	1.75389	3.41972
1.65566	1.0953	1.75477	3.46738
1.65625	1.09624	1.7595	3.48857
1.65891	1.09727	1.76279	3.50745
1.65929	1.09813	1.76371	3.51946
1.66115	1.0992	1.7642	3.528
1.662	1.10058	1.76641	3.52856
1.66222	1.10217	1.77184	3.53016
1.66541	1.10266	1.77234	3.5627
1.66541	1.10414	1.77257	3.56351
1.66797	1.10594	1.77555	3.57142
1.66962	1.1075	1.77953	3.59438
1.66971	1.10799	1.78312	3.60768
1.67006	1.11053	1.78347	3.61022
1.67387	1.11387	1.78477	3.61573
1.67387	1.11421	1.79294	3.6717
1.67777	1.11629	1.79448	3.70789
1.68101	1.11949	1.7947	3.71321
1.68505	1.12128	1.7984	3.71616
1.68785	1.12355	1.80478	3.72158
1.68913	1.12569	1.80913	3.72438
1.69306	1.1275	1.81668	3.74882
1.69318	1.12831	1.81706	3.75191
1.6932	1.12884	1.81797	3.77642
1.69509	1.13178	1.82002	3.79027
1.69521	1.13189	1.82277	3.79947
1.69566	1.13336	1.82401	3.83092
1.69613	1.13406	1.82572	3.83143
1.69802	1.13606	1.82729	3.8485
1.70122	1.13681	1.83576	3.85607
1.70469	1.14104	1.83669	3.86999
1.70505	1.14186	1.84179	3.88475
1.70505	1.14267	1.84771	3.89625
1.70599	1.14297	1.84839	3.89694
1.70621	1.14502	1.84995	3.91613
1.70731	1.14528	1.85741	3.92404
1.708	1.14653	1.85979	3.93024
1.7088	1.14681	1.86023	3.94463
1.71345	1.14697	1.86121	3.96173
1.71365	1.14791	1.8628	3.98123
1.71395	1.14815	1.86551	3.99638
1.71836	1.14947	1.86714	4.00125
1.71861	1.14981	1.86755	4.00719
1.71866	1.15068	1.86797	4.0226
1.71934	1.15088	1.87267	4.02476
1.72015	1.15524	1.88394	4.05969
1.7208	1.15563	1.88471	4.07113
1.7234	1.15715	1.88578	4.09249
1.72349	1.1578	1.88855	4.09881
1.72533	1.15974	1.88948	4.10278
1.7255	1.16133	1.89758	4.10436
1.72739	1.16307	1.90111	4.11199
1.728	1.16419	1.90237	4.1389
1.72819	1.16644	1.90523	4.14708
1.73098	1.17169	1.91174	4.1559
1.73582	1.1717	1.91757	4.20237
1.73704	1.1717	1.92114	4.22226
1.73758	1.17377	1.92426	4.2417
1.73841	1.17512	1.93222	4.30444
1.74113	1.17607	1.93268	4.35552
1.74253	1.18999	1.94243	4.37051
1.745	1.19354	1.94802	4.44481
1.74504	1.19381	1.95649	4.49471
1.74586	1.19392	1.95681	4.5327
1.75053	1.19541	1.95726	4.55479
1.75141	1.19785	1.961	4.56574
1.7519	1.19908	1.96278	4.64739
1.75428	1.20093	1.96811	4.65608
1.75567	1.20265	1.97756	4.72246
1.7571	1.20732	1.97935	4.7649
1.75804	1.20796	1.97976	4.88347
1.75977	1.21115	1.97996	4.91124
1.7601	1.21297	1.98116	4.95643
1.7614	1.21396	1.98206	4.98064
1.7619	1.21439	1.998	5.00965
1.76231	1.2152	1.99964	5.04426
1.76279	1.21743	2.00382	5.1274
1.76306	1.21783	2.00558	5.13991
1.76485	1.21818	2.00944	5.19311
1.76534	1.2186	2.01065	5.26506
1.76596	1.22078	2.01136	5.33792
1.76707	1.22194	2.01657	5.40501
1.76948	1.22471	2.02116	5.54622
1.77195	1.22675	2.02332	5.5616
1.77427	1.22692	2.02352	5.59646
1.77451	1.22845	2.02553	5.61907
1.77846	1.22942	2.03521	5.6618
1.77905	1.23103	2.03742	5.73082
1.78079	1.23108	2.04433	5.80272
1.78245	1.23192	2.04578	5.84034
1.7837	1.23293	2.04653	5.8594
1.78828	1.2367	2.05506	5.94642
1.79024	1.23947	2.06028	5.95366
1.79226	1.24022	2.06269	5.95655
1.79478	1.2421	2.06367	5.95739
1.79522	1.24362	2.06507	6.06553
1.79694	1.24366	2.06728	6.2612
1.79705	1.2454	2.07156	6.39098
1.79706	1.24869	2.07221	6.55032
1.79732	1.24891	2.07247	6.62097
1.80035	1.24932	2.07943	6.8461
1.80089	1.25029	2.0813	7.03892
1.80156	1.25213	2.09467	7.21994
1.8054	1.25421	2.09526	7.24319
1.80652	1.25452	2.09603	7.32118
1.80721	1.25703	2.09681	7.45767
1.80727	1.25753	2.09717	7.57939
1.80989	1.25775	2.09773	8.26639
1.81017	1.26042	2.10103	8.41084
1.81021	1.26053	2.10523	8.55286
1.81043	1.26378	2.11116	8.78085
1.81062	1.26389	2.11966	9.08881
1.8117	1.26398	2.1232	9.15964
1.81351	1.26622	2.12412	9.41661
1.81968	1.2667	2.12437	9.60806
1.82121	1.26918	2.12761	9.76897
1.82128	1.26937	2.12872	10.0852
1.82244	1.27096	2.12919
1.82362	1.28232	2.13069
1.82371	1.28445	2.13073
1.82378	1.28735	2.1317
1.8267	1.2884	2.13241
1.82758	1.29537	2.14575
1.83122	1.29797	2.14685
1.83176	1.29843	2.14973
1.83281	1.29971	2.15217
1.8337	1.29978	2.17627
1.83408	1.3003	2.17886
1.8354	1.30038	2.18178
1.8381	1.30236	2.18371
1.8381	1.30253	2.18434
1.83876	1.30412	2.19319
1.84075	1.30635	2.19797
1.84195	1.30793	2.20166
1.84219	1.3093	2.20712
1.84342	1.3121	2.20866
1.84367	1.31284	2.20973
1.84493	1.3137	2.21202
1.84514	1.31535	2.21828
1.84733	1.31539	2.21908
1.84826	1.32011	2.22778
1.84868	1.32341	2.23239
1.84989	1.32422	2.24101
1.85103	1.32905	2.24507
1.85241	1.3292	2.24525
1.85308	1.33085	2.26868
1.85315	1.33184	2.27022
1.85465	1.3338	2.27049
1.85626	1.33592	2.27303
1.85929	1.33631	2.27572
1.85957	1.33963	2.277
1.86026	1.34283	2.27764
1.86079	1.34478	2.27821
1.86694	1.3449	2.27924
1.86699	1.34573	2.27941
1.87185	1.34675	2.2798
1.87328	1.34707	2.28252
1.87454	1.34797	2.2827
1.87528	1.34992	2.2965
1.87559	1.35289	2.30072
1.87748	1.36053	2.30689
1.87798	1.36215	2.30936
1.88137	1.36255	2.32605
1.88306	1.3656	2.32742
1.8856	1.36822	2.33017
1.8856	1.36989	2.33061
1.89014	1.37314	2.34316
1.89044	1.37451	2.34407
1.89052	1.3752	2.34661
1.89322	1.38319	2.3502
1.89391	1.38708	2.35822
1.89413	1.38847	2.36237
1.8942	1.38854	2.36474
1.89555	1.39016	2.3749
1.89555	1.39034	2.37934
1.89566	1.39236	2.38396
1.89684	1.39504	2.38736
1.9012	1.39732	2.39083
1.90311	1.40017	2.39084
1.90322	1.40232	2.39346
1.90418	1.40417	2.40003
1.90498	1.40588	2.40914
1.90761	1.40594	2.4106
1.90932	1.40807	2.41164
1.91129	1.41083	2.41378
1.91133	1.41297	2.41492
1.91397	1.41453	2.42018
1.91432	1.42018	2.42102
1.91625	1.42111	2.42364
1.91787	1.42441	2.42871
1.91829	1.42927	2.43447
1.92262	1.43095	2.43586
1.92294	1.43293	2.44153
1.92367	1.43571	2.44332
1.92376	1.43597	2.44449
1.92948	1.43822	2.44676
1.92977	1.43969	2.44677
1.93535	1.44045	2.44759
1.9364	1.44325	2.45229
1.93657	1.4437	2.45575
1.937	1.45285	2.45942
1.93705	1.45297	2.46004
1.93764	1.45929	2.4692
1.93818	1.4627	2.48108
1.9387	1.46521	2.48538
1.94008	1.46629	2.48816
1.94142	1.46943	2.49005
1.94273	1.46978	2.49014
1.94522	1.47019	2.49279
1.94659	1.47306	2.5005
1.94861	1.47406	2.50214
1.94962	1.47436	2.50407
1.95148	1.47578	2.50478
1.95168	1.47601	2.50582
1.95415	1.47623	2.51493
1.95524	1.47968	2.51707
1.95643	1.49111	2.52519
1.96573	1.49399	2.52886
1.96583	1.49878	2.53246
1.96872	1.49931	2.55031
1.96913	1.5024	2.5507
1.96967	1.50285	2.55208
1.97117	1.50851	2.56565
1.97207	1.51292	2.57208
1.976	1.51579	2.57636
1.97707	1.51762	2.57785
1.97714	1.51857	2.58012
1.97714	1.51972	2.58275
1.97974	1.52321	2.58842
1.98012	1.52391	2.59214
1.98108	1.52936	2.59669
1.98338	1.53718	2.59896
1.98557	1.5393	2.62068
1.98725	1.54138	2.62222
1.98845	1.54448	2.62232
1.98985	1.5458	2.63173
1.99069	1.54671	2.63405
1.9907	1.54905	2.63793
1.99131	1.55331	2.63994
1.99292	1.55622	2.6433
1.99311	1.55745	2.64581
1.99345	1.55749	2.64624
1.99521	1.55946	2.64867
1.99655	1.56258	2.65875
1.99712	1.56389	2.66315
1.99812	1.56547	2.66664
1.9984	1.56705	2.67009
1.99929	1.5674	2.67454
2.00078	1.56861	2.67954
2.00078	1.57215	2.6829
2.0011	1.57834	2.68927
2.00127	1.58287	2.68945
2.00223	1.58375	2.68996
2.00374	1.58586	2.69064
2.00378	1.5882	2.69387
2.0042	1.5893	2.69746
2.00451	1.59204	2.69968
2.00665	1.59348	2.70249
2.00804	1.59507	2.70852
2.00868	1.60031	2.71043
2.01251	1.60146	2.71317
2.01295	1.60276	2.71549
2.01356	1.60413	2.71743
2.01434	1.60633	2.72596
2.01518	1.61124	2.75449
2.01696	1.61592	2.75504
2.01887	1.61926	2.77861
2.02264	1.6216	2.78283
2.02748	1.623	2.80411
2.0289	1.62302	2.81193
2.03156	1.63325	2.81259
2.03181	1.63428	2.81787
2.03754	1.63554	2.82086
2.03788	1.63592	2.82199
2.04027	1.6362	2.82994
2.04102	1.64164	2.83456
2.04366	1.64371	2.83754
2.04376	1.64689	2.83989
2.05025	1.64782	2.84684
2.05279	1.64983	2.84693
2.0542	1.65104	2.85002
2.05554	1.65214	2.85421
2.05582	1.65261	2.85744
2.057	1.65493	2.86064
2.05762	1.65584	2.86071
2.05784	1.65761	2.86335
2.05871	1.65811	2.8902
2.05935	1.66222	2.89264
2.06069	1.66245	2.89851
2.06071	1.66607	2.89907
2.0609	1.6667	2.9018
2.06151	1.66776	2.90896
2.06249	1.66798	2.91058
2.06396	1.66821	2.92491
2.06757	1.67211	2.93317
2.06804	1.67243	2.94213
2.06851	1.68132	2.95152
2.06904	1.68226	2.95932
2.0713	1.6834	2.96887
2.0725	1.6876	2.98235
2.07253	1.69254	2.98588
2.07258	1.69455	2.98895
2.07486	1.69505	2.98981
2.07643	1.6982	2.99917
2.07682	1.69859	3.00188
2.07727	1.7002	3.00415
2.07972	1.70087	3.01075
2.0818	1.70128	3.01388
2.08221	1.70229	3.01979
2.08265	1.7056	3.02185
2.08281	1.70924	3.03419
2.08309	1.70965	3.03432
2.08837	1.71232	3.03553
2.09124	1.71458	3.04289
2.09284	1.71568	3.04484
2.09319	1.72079	3.0512
2.09581	1.72151	3.0528
2.09586	1.72315	3.05383
2.0994	1.72375	3.07352
2.1007	1.72463	3.07726
2.10198	1.72509	3.08652
2.1044	1.72967	3.08808
2.10594	1.73679	3.09318
2.10628	1.73924	3.09761
2.10776	1.74199	3.10469
2.10778	1.74496	3.10786
2.1085	1.74535	3.13111
2.11234	1.74653	3.14911
2.11483	1.74976	3.14967
2.1174	1.75133	3.15309
2.11826	1.75286	3.16869
2.1191	1.75358	3.17719
2.11916	1.75499	3.19326
2.12025	1.75625	3.19389
2.12046	1.75725	3.20103
2.12067	1.75943	3.20633
2.12393	1.76009	3.2067
2.12517	1.76783	3.20878
2.12608	1.77017	3.21143
2.1264	1.77021	3.2164
2.1278	1.77241	3.22215
2.12899	1.77357	3.22293
2.12986	1.77579	3.22924
2.1303	1.77584	3.23037
2.13071	1.77844	3.23125
2.13243	1.78009	3.24824
2.13369	1.78025	3.24826
2.13509	1.78145	3.26018
2.13946	1.78422	3.26125
2.13974	1.78607	3.2616
2.13991	1.79082	3.26298
2.14043	1.79634	3.28551
2.14188	1.79652	3.28704
2.14294	1.79701	3.28943
2.14327	1.80736	3.29054
2.14451	1.80741	3.29362
2.14467	1.80776	3.29457
2.1465	1.80866	3.29535
2.14815	1.81227	3.32916
2.14842	1.81381	3.33022
2.14934	1.81444	3.33057
2.14999	1.81446	3.33919
2.1541	1.81483	3.34052
2.15509	1.8171	3.36585
2.15551	1.82325	3.37747
2.15555	1.82528	3.37982
2.15811	1.82679	3.38777
2.15835	1.82847	3.39627
2.15875	1.82883	3.40693
2.1602	1.82905	3.40732
2.16026	1.82939	3.41386
2.16091	1.82958	3.42146
2.1631	1.83255	3.42793
2.16528	1.83467	3.42894
2.17157	1.83493	3.42974
2.1723	1.83622	3.43347
2.17331	1.83778	3.43807
2.17539	1.8378	3.46331
2.18106	1.84151	3.47497
2.18159	1.84233	3.47628
2.18238	1.84299	3.50262
2.18327	1.84575	3.50821
2.18349	1.84915	3.50999
2.18598	1.84945	3.51723
2.18942	1.84965	3.52767
2.19127	1.85153	3.5359
2.19157	1.85242	3.53932
2.19249	1.85244	3.53984
2.19302	1.85335	3.55352
2.19491	1.85432	3.58268
2.19754	1.85483	3.59135
2.19812	1.85853	3.59271
2.19841	1.86778	3.60546
2.19882	1.8706	3.63886
2.19942	1.8745	3.65537
2.20244	1.87534	3.66702
2.2037	1.87743	3.69011
2.20414	1.88282	3.70014
2.20561	1.88755	3.71402
2.20993	1.88836	3.73841
2.2113	1.8942	3.74434
2.21178	1.89951	3.7773
2.2132	1.90268	3.79313
2.21359	1.90306	3.81238
2.21366	1.90364	3.8413
2.21426	1.908	3.85908
2.21714	1.91187	3.86252
2.21877	1.91573	3.86694
2.21909	1.91998	3.86895
2.22614	1.92064	3.88747
2.22759	1.92155	3.93977
2.22854	1.92458	3.94491
2.23169	1.92499	3.94775
2.23196	1.92908	3.94821
2.23257	1.93348	3.96933
2.23339	1.9392	3.9814
2.23408	1.94086	3.98949
2.23411	1.94108	4.00399
2.23545	1.94657	4.0292
2.23784	1.95146	4.03156
2.23952	1.95207	4.04551
2.24059	1.95369	4.0565
2.24213	1.95381	4.06388
2.24324	1.95446	4.06658
2.24605	1.95747	4.07176
2.24653	1.96167	4.0796
2.2472	1.96237	4.09068
2.24941	1.96577	4.09127
2.25024	1.96646	4.10637
2.25054	1.96771	4.14575
2.25162	1.96892	4.16011
2.25386	1.97146	4.16795
2.25428	1.97744	4.16825
2.25506	1.98226	4.16975
2.25691	1.98335	4.17719
2.25813	1.9897	4.17958
2.25922	1.99391	4.18332
2.2605	1.99608	4.21196
2.26162	1.99946	4.22192
2.26598	2.00232	4.24685
2.26937	2.00382	4.26329
2.27193	2.00729	4.26786
2.27866	2.01302	4.28059
2.27869	2.01462	4.28414
2.2802	2.0147	4.28798
2.28199	2.01552	4.28954
2.28427	2.01648	4.30191
2.28566	2.0197	4.33933
2.28797	2.02355	4.34285
2.28824	2.02357	4.36466
2.28862	2.02535	4.3681
2.28901	2.02611	4.37284
2.29186	2.02907	4.37732
2.29264	2.03232	4.37824
2.29847	2.03351	4.43348
2.30064	2.03423	4.43715
2.3075	2.03474	4.46759
2.30752	2.03565	4.50896
2.30873	2.03986	4.51123
2.3101	2.0402	4.51342
2.31032	2.04148	4.51475
2.31425	2.0466	4.53254
2.32323	2.05284	4.53269
2.32464	2.05898	4.54818
2.32532	2.06218	4.56439
2.3269	2.06514	4.63796
2.3296	2.07261	4.74202
2.33034	2.07489	4.74567
2.33396	2.08358	4.78641
2.33418	2.08664	4.79305
2.33581	2.08719	4.81889
2.33902	2.0957	4.84693
2.3396	2.09874	4.88035
2.3417	2.10214	4.90707
2.34185	2.10398	4.90895
2.3434	2.10423	4.91804
2.34465	2.10514	4.93928
2.34515	2.10802	4.94884
2.34725	2.11036	4.95718
2.34777	2.11137	5.03558
2.34874	2.11305	5.0404
2.34917	2.1132	5.05232
2.35095	2.1133	5.05435
2.35207	2.11492	5.09747
2.35313	2.11541	5.10698
2.35504	2.11603	5.11704
2.35606	2.12264	5.11719
2.35654	2.12417	5.16465
2.35787	2.12518	5.16509
2.35881	2.12857	5.17361
2.36117	2.13025	5.19499
2.36151	2.13162	5.19689
2.36156	2.13252	5.20463
2.36233	2.13575	5.21573
2.36423	2.13584	5.22821
2.36535	2.13886	5.24361
2.36656	2.14534	5.28487
2.36721	2.14858	5.31721
2.36776	2.15106	5.34091
2.3678	2.16072	5.371
2.36945	2.16164	5.41533
2.36947	2.1639	5.42844
2.37287	2.16531	5.45705
2.37538	2.17217	5.46986
2.38631	2.1749	5.47829
2.3922	2.17621	5.48216
2.3949	2.18014	5.57234
2.39514	2.18653	5.60063
2.39552	2.18945	5.64587
2.39557	2.19201	5.68057
2.39884	2.19272	5.7181
2.40553	2.20059	5.74321
2.40801	2.20441	5.75916
2.40869	2.20609	5.78137
2.40984	2.20718	5.78949
2.41451	2.21045	5.80886
2.41587	2.21334	5.82126
2.41661	2.21378	5.85642
2.41734	2.21567	5.8593
2.41765	2.22343	5.87558
2.41883	2.22572	5.88994
2.42089	2.23513	5.9484
2.42483	2.23788	5.9615
2.42522	2.2486	5.99561
2.42746	2.25064	6.01138
2.43546	2.25172	6.04242
2.43623	2.25304	6.13144
2.43771	2.25614	6.15795
2.43837	2.25822	6.16823
2.43954	2.25879	6.3916
2.44055	2.25888	6.42506
2.44255	2.26592	6.42647
2.44675	2.26996	6.46299
2.44691	2.2714	6.48993
2.44913	2.2745	6.50436
2.45077	2.27666	6.53904
2.45154	2.28781	6.57262
2.45356	2.28882	6.59896
2.45524	2.30476	6.62372
2.45804	2.31017	6.71673
2.4596	2.3162	6.75806
2.46046	2.31732	6.82642
2.46112	2.31911	6.85267
2.46381	2.32056	6.89103
2.46466	2.32448	6.89745
2.47675	2.32746	6.90537
2.47724	2.33167	6.98207
2.47854	2.33352	6.98603
2.47978	2.33555	6.99339
2.48006	2.34172	7.11337
2.48216	2.34665	7.12103
2.48248	2.34723	7.5241
2.48646	2.34912	7.53355
2.48767	2.35449	7.70389
2.48781	2.35871	7.71895
2.49134	2.35907	7.78653
2.49277	2.36217	7.81316
2.49469	2.36219	8.01694
2.49497	2.36351	8.02684
2.49721	2.36771	8.17104
2.49802	2.3735	8.19713
2.501	2.37377	8.27923
2.50466	2.37643	8.28334
2.51328	2.37664	8.33118
2.51421	2.37773	8.44255
2.51433	2.37848	8.56684
2.51693	2.38323	8.89419
2.51795	2.39021	8.96964
2.52159	2.39104	9.12425
2.52162	2.39135	9.21087
2.52206	2.39164	9.29783
2.525	2.39336	9.40488
2.52776	2.39358	9.51841
2.53118	2.39864	9.52342
2.53744	2.39941	9.52397
2.53798	2.40112	10.5472
2.53961	2.40264	10.556
2.54237	2.40728	10.5931
2.54327	2.41902	10.6605
2.54456	2.42059	10.7503
2.55284	2.42345	10.8436
2.55571	2.42553	11.4675
2.55945	2.42678	11.7067
2.56083	2.43447	12.8946
2.56098	2.43494	13.0469
2.56303	2.43573	13.7323
2.56477	2.43908	13.9003
2.56609	2.44257	14.2021
2.56771	2.44424	15.6345
2.56771	2.44962	20.2365
2.56832	2.45236
2.56887	2.4525
2.56931	2.45794
2.5703	2.47014
2.57285	2.47247
2.573	2.48167
2.57417	2.48183
2.58105	2.4824
2.58134	2.48368
2.58206	2.48435
2.58334	2.48541
2.58378	2.48586
2.58611	2.48722
2.58686	2.49078
2.58776	2.49248
2.58848	2.49397
2.59177	2.50177
2.59413	2.50246
2.59512	2.50746
2.59953	2.51045
2.59998	2.51112
2.60154	2.52127
2.60236	2.5246
2.60317	2.52638
2.60392	2.52716
2.60523	2.53532
2.60711	2.53755
2.60788	2.54842
2.60937	2.55083
2.60997	2.55406
2.61296	2.56059
2.61563	2.5631
2.61576	2.5632
2.61757	2.58044
2.61803	2.58476
2.61964	2.58638
2.6225	2.58671
2.62422	2.59285
2.62905	2.59295
2.63073	2.59327
2.63095	2.5973
2.6357	2.60266
2.63608	2.60918
2.63655	2.61127
2.63681	2.61196
2.63741	2.62084
2.63765	2.62545
2.64004	2.62589
2.64085	2.6275
2.6414	2.64753
2.64267	2.65095
2.64371	2.65658
2.64441	2.65871
2.64461	2.6595
2.64604	2.65978
2.64642	2.66532
2.65652	2.66708
2.65898	2.66821
2.65919	2.66983
2.66435	2.67305
2.66498	2.67638
2.66551	2.68034
2.66902	2.6823
2.67061	2.68361
2.67099	2.68404
2.67159	2.68912
2.67407	2.68937
2.67454	2.6903
2.67583	2.69259
2.67636	2.69581
2.6797	2.69674
2.68022	2.69981
2.68044	2.70165
2.683	2.70343
2.68393	2.70396
2.68553	2.70876
2.68652	2.71636
2.68794	2.71655
2.68822	2.71843
2.68909	2.73051
2.69145	2.74329
2.69212	2.74596
2.69339	2.74613
2.69581	2.74711
2.70354	2.74775
2.70511	2.74823
2.70752	2.7502
2.7102	2.75091
2.71077	2.75127
2.71138	2.75216
2.71503	2.75293
2.71711	2.75723
2.72133	2.7577
2.72329	2.76156
2.72337	2.76911
2.72804	2.76987
2.72973	2.77178
2.7322	2.77451
2.73241	2.77527
2.73335	2.78278
2.73406	2.78586
2.74373	2.78958
2.74835	2.79559
2.75771	2.79814
2.75875	2.79838
2.75988	2.80374
2.76172	2.81047
2.76295	2.81089
2.7635	2.81103
2.76409	2.81291
2.76688	2.81828
2.76727	2.81924
2.77093	2.82649
2.77531	2.82723
2.77543	2.8277
2.77701	2.82967
2.77901	2.83222
2.77919	2.83329
2.78136	2.83613
2.78292	2.84544
2.78473	2.84822
2.7853	2.84931
2.78681	2.8656
2.78918	2.87033
2.79339	2.87358
2.7968	2.87414
2.80312	2.87692
2.80523	2.87706
2.80628	2.87863
2.80645	2.87951
2.8122	2.8798
2.81306	2.88301
2.81588	2.88786
2.81728	2.89814
2.82767	2.90019
2.82838	2.90257
2.82941	2.90356
2.83026	2.90697
2.83132	2.90742
2.83174	2.91726
2.83208	2.91749
2.83217	2.9184
2.83552	2.91875
2.83732	2.92078
2.83819	2.92283
2.83894	2.92407
2.83996	2.92534
2.8403	2.92581
2.84211	2.92589
2.84891	2.92882
2.84999	2.92949
2.85195	2.93012
2.85404	2.93163
2.85448	2.93195
2.86019	2.9348
2.86085	2.93485
2.86176	2.94221
2.86609	2.9492
2.86722	2.9495
2.8678	2.9523
2.8751	2.95297
2.87882	2.95478
2.87895	2.95585
2.88211	2.96198
2.88331	2.96479
2.89271	2.96513
2.89467	2.96616
2.89497	2.96644
2.89701	2.9722
2.90318	2.97451
2.90385	2.98179
2.90697	2.98344
2.90737	2.98751
2.90757	2.99519
2.92484	2.99584
2.92991	2.99893
2.93726	3.00093
2.94126	3.00097
2.94473	3.00102
2.94955	3.00124
2.9544	3.00165
2.9549	3.01058
2.95609	3.01164
2.95905	3.0181
2.96144	3.02253
2.96258	3.02322
2.9654	3.02969
2.96541	3.03628
2.96972	3.03702
2.97212	3.03947
2.97395	3.0395
2.97485	3.04129
2.9761	3.04348
2.98305	3.04367
2.98432	3.04546
2.98706	3.04609
2.99225	3.04676
2.99558	3.05398
2.9957	3.05467
3.00182	3.0565
3.0021	3.06511
3.00221	3.07042
3.00388	3.07411
3.00582	3.07611
3.00844	3.07682
3.00846	3.08171
3.01022	3.0819
3.01038	3.08843
3.01235	3.09104
3.01278	3.09305
3.01724	3.09525
3.01815	3.0955
3.02661	3.09919
3.02739	3.10388
3.03289	3.10501
3.03292	3.1124
3.03428	3.11857
3.03778	3.12015
3.04008	3.13315
3.04132	3.14074
3.04182	3.14863
3.04208	3.15039
3.04465	3.15181
3.04469	3.15261
3.05521	3.15383
3.05779	3.16079
3.05833	3.16106
3.0595	3.16134
3.06207	3.16209
3.06386	3.16224
3.0684	3.1688
3.0689	3.16923
3.06981	3.17113
3.0718	3.17773
3.07234	3.18346
3.07253	3.1914
3.07332	3.19456
3.08043	3.19631
3.08163	3.20481
3.08328	3.20879
3.09128	3.20899
3.09987	3.24668
3.10242	3.24669
3.10599	3.24732
3.10823	3.25068
3.11004	3.25674
3.11094	3.25721
3.11123	3.25744
3.11295	3.26234
3.11306	3.265
3.11337	3.26608
3.1145	3.26798
3.11751	3.26972
3.1182	3.26982
3.12177	3.27351
3.12477	3.27983
3.12653	3.28363
3.12974	3.28376
3.13484	3.28415
3.14112	3.28525
3.14257	3.28817
3.14725	3.29022
3.14857	3.29099
3.14964	3.29435
3.15652	3.29568
3.15784	3.30738
3.16007	3.30824
3.16553	3.30829
3.16833	3.31264
3.17717	3.31364
3.17814	3.31459
3.17863	3.31511
3.1801	3.31729
3.18193	3.32092
3.1833	3.32133
3.18416	3.33124
3.18754	3.3329
3.18785	3.33794
3.18805	3.33857
3.18806	3.34033
3.18836	3.3405
3.19171	3.34785
3.19502	3.36144
3.19502	3.37038
3.20313	3.37404
3.20904	3.37654
3.20994	3.37826
3.21184	3.38133
3.21371	3.38139
3.2145	3.3861
3.22235	3.391
3.22512	3.39153
3.22674	3.39181
3.2287	3.40229
3.23517	3.41048
3.23656	3.41369
3.2375	3.41787
3.23968	3.42314
3.24055	3.42838
3.24488	3.43392
3.24545	3.43899
3.25172	3.44277
3.25221	3.45623
3.25235	3.45767
3.25445	3.46912
3.25651	3.47036
3.25948	3.48152
3.26241	3.48952
3.26442	3.49168
3.28132	3.49659
3.28966	3.50146
3.29244	3.5039
3.29883	3.50579
3.3016	3.50997
3.30439	3.512
3.32183	3.5121
3.3269	3.52247
3.33246	3.52383
3.33251	3.52899
3.3326	3.5391
3.33988	3.53989
3.34149	3.5416
3.3417	3.54302
3.34265	3.54544
3.34962	3.54615
3.35258	3.54757
3.35973	3.56332
3.36453	3.57017
3.37227	3.58321
3.37249	3.58531
3.37387	3.58663
3.37656	3.59385
3.37971	3.59791
3.38053	3.60084
3.38116	3.60631
3.3812	3.61089
3.3869	3.61189
3.38697	3.61726
3.38969	3.62436
3.39352	3.6267
3.39966	3.64687
3.40658	3.64899
3.4096	3.65335
3.41131	3.65756
3.41284	3.6656
3.41297	3.66907
3.41329	3.67348
3.4134	3.67419
3.41717	3.67493
3.42281	3.6759
3.42558	3.6811
3.4286	3.68131
3.44197	3.70012
3.44253	3.70185
3.45078	3.71291
3.45133	3.71308
3.4532	3.72715
3.45334	3.73271
3.45338	3.73613
3.46049	3.73914
3.46318	3.74608
3.46485	3.75601
3.46582	3.75839
3.46703	3.7587
3.47287	3.75926
3.47493	3.76051
3.48144	3.7663
3.48561	3.7808
3.49478	3.78188
3.5095	3.78391
3.5179	3.78578
3.51938	3.78782
3.52331	3.79156
3.52478	3.79692
3.52678	3.79854
3.52788	3.80526
3.52903	3.80681
3.53017	3.81047
3.53256	3.81654
3.5493	3.81713
3.55244	3.82453
3.55397	3.82971
3.56611	3.83008
3.57834	3.83625
3.58179	3.84024
3.58317	3.85506
3.59263	3.85522
3.59712	3.86168
3.60542	3.87006
3.60646	3.87042
3.61349	3.87538
3.61764	3.8816
3.62223	3.883
3.62419	3.88823
3.6266	3.89774
3.63179	3.9064
3.65025	3.90862
3.65157	3.91007
3.65343	3.91778
3.65951	3.921
3.66046	3.92827
3.66131	3.93791
3.6616	3.93802
3.67799	3.94234
3.68142	3.94463
3.68243	3.94553
3.68309	3.9491
3.68388	3.95331
3.68854	3.96323
3.69193	3.96736
3.69878	3.97142
3.69936	3.98651
3.70755	3.99857
3.70789	4.003
3.71095	4.00483
3.72751	4.00595
3.72862	4.01065
3.73248	4.01148
3.73569	4.01163
3.74033	4.01966
3.74486	4.02491
3.74731	4.02525
3.75311	4.02886
3.75539	4.03261
3.76194	4.03319
3.76421	4.04448
3.77414	4.05148
3.77578	4.05951
3.77845	4.06017
3.78872	4.06332
3.78873	4.06877
3.79223	4.07287
3.79291	4.07439
3.80003	4.08151
3.8069	4.08707
3.80756	4.08741
3.8137	4.094
3.81374	4.11172
3.81477	4.15889
3.82005	4.16064
3.8205	4.16074
3.82151	4.16278
3.82667	4.16473
3.82718	4.16919
3.83384	4.17206
3.83434	4.17345
3.83538	4.17601
3.83867	4.17685
3.84092	4.17771
3.84259	4.19007
3.84294	4.19513
3.84535	4.20208
3.84627	4.20383
3.86849	4.21943
3.87905	4.22049
3.87939	4.22365
3.87983	4.23774
3.8807	4.24505
3.88124	4.25896
3.89424	4.26358
3.90373	4.2751
3.90722	4.27732
3.91034	4.28646
3.9112	4.2873
3.91959	4.29466
3.9205	4.30221
3.9244	4.30597
3.92469	4.30653
3.93065	4.30769
3.931	4.31233
3.93121	4.32943
3.93292	4.33467
3.93429	4.33777
3.93632	4.33984
3.93728	4.34247
3.94031	4.34462
3.96426	4.34742
3.96619	4.35047
3.96647	4.35153
3.97057	4.36296
3.9776	4.37392
3.98101	4.37893
3.98852	4.38366
3.99626	4.38957
3.99937	4.41013
4.0131	4.42361
4.01509	4.43229
4.01767	4.44323
4.02276	4.44538
4.027	4.44846
4.03175	4.45776
4.03503	4.45861
4.0439	4.4589
4.04625	4.47044
4.04647	4.47428
4.04888	4.47513
4.05463	4.48809
4.05523	4.49083
4.06523	4.49986
4.06741	4.50502
4.07891	4.50508
4.08251	4.51068
4.08571	4.51106
4.09138	4.51326
4.09871	4.51461
4.10258	4.52799
4.1075	4.53003
4.10862	4.53027
4.11984	4.54387
4.12086	4.55107
4.12239	4.56447
4.13508	4.5754
4.14264	4.58563
4.15144	4.59226
4.15374	4.61064
4.15483	4.61576
4.15689	4.61628
4.16838	4.61745
4.17967	4.62176
4.18878	4.62744
4.18904	4.63101
4.19242	4.63458
4.19293	4.63755
4.19315	4.6453
4.19582	4.65998
4.19735	4.66901
4.20281	4.7081
4.20419	4.70856
4.2207	4.71032
4.22767	4.71912
4.24151	4.72062
4.24476	4.72409
4.25004	4.72887
4.25307	4.73546
4.26494	4.73699
4.27022	4.74006
4.27517	4.74121
4.27741	4.75268
4.27812	4.7675
4.27984	4.79219
4.2801	4.80232
4.28175	4.80345
4.29103	4.80529
4.29219	4.81947
4.30194	4.8368
4.30581	4.85052
4.31154	4.87275
4.31485	4.87933
4.31932	4.88222
4.32314	4.91104
4.33092	4.91463
4.34144	4.93423
4.3581	4.93748
4.36889	4.96792
4.36931	4.97923
4.37684	4.984
4.38149	5.01806
4.38219	5.02849
4.38484	5.03669
4.39689	5.04083
4.41544	5.04131
4.41591	5.05899
4.43349	5.07657
4.43594	5.08001
4.4398	5.09177
4.44174	5.09199
4.44198	5.09767
4.44616	5.10245
4.44714	5.12433
4.44782	5.12945
4.44968	5.13257
4.45082	5.13945
4.45543	5.17116
4.45795	5.18259
4.481	5.1876
4.48216	5.19109
4.49336	5.19283
4.49616	5.19784
4.49642	5.22421
4.50028	5.22516
4.50427	5.2261
4.51361	5.26313
4.52228	5.30136
4.53019	5.31399
4.53561	5.31429
4.53677	5.32293
4.53761	5.3792
4.54922	5.39498
4.5493	5.39767
4.54971	5.40796
4.5502	5.41632
4.55338	5.41759
4.5595	5.41876
4.57183	5.44484
4.57696	5.45364
4.58339	5.45996
4.58921	5.46663
4.59388	5.47518
4.60408	5.49756
4.60676	5.52391
4.6146	5.53816
4.63187	5.55342
4.63277	5.55716
4.65665	5.57851
4.66383	5.63237
4.66426	5.70142
4.66696	5.72457
4.67493	5.73429
4.67593	5.7566
4.68387	5.76748
4.68871	5.82888
4.69891	5.84045
4.70717	5.84526
4.70878	5.86458
4.71919	5.86683
4.7195	5.87142
4.73706	5.87825
4.73824	5.88598
4.74037	5.93096
4.74137	5.94908
4.74251	5.95188
4.77551	5.9637
4.77613	5.99609
4.7782	5.99962
4.78797	6.00227
4.78846	6.01327
4.78974	6.06272
4.79895	6.12562
4.80254	6.13352
4.80921	6.14697
4.81532	6.15913
4.81616	6.19459
4.81833	6.25866
4.83074	6.25939
4.83491	6.28381
4.84411	6.34352
4.85786	6.38134
4.85871	6.42595
4.86116	6.4415
4.86297	6.44943
4.86624	6.45195
4.87395	6.45785
4.88109	6.46136
4.88866	6.49765
4.90263	6.58504
4.92116	6.63211
4.92202	6.63522
4.92355	6.66088
4.92725	6.68622
4.93029	6.7018
4.93066	6.75555
4.93681	6.80983
4.94171	6.86333
4.9419	6.89048
4.94859	6.90347
4.95338	6.93504
4.98442	7.01496
4.989	7.03055
4.99227	7.06274
5.01441	7.07517
5.03314	7.08502
5.04127	7.12834
5.05032	7.12938
5.0508	7.13565
5.05753	7.16223
5.08501	7.17294
5.10401	7.17554
5.11524	7.20653
5.1162	7.27608
5.12076	7.3033
5.13152	7.31629
5.14617	7.31633
5.17578	7.32829
5.18184	7.34093
5.18851	7.34578
5.2122	7.39652
5.21811	7.42204
5.22301	7.46433
5.23044	7.47114
5.2336	7.50143
5.24397	7.50454
5.25763	7.51862
5.26018	7.54899
5.26114	7.5726
5.26168	7.59102
5.2648	7.6357
5.27493	7.65502
5.27572	7.65836
5.28522	7.70421
5.28653	7.7119
5.28853	7.745
5.31684	7.81093
5.32727	7.92016
5.3452	7.97325
5.36416	8.00333
5.36581	8.03626
5.38045	8.0862
5.38459	8.09179
5.38821	8.09816
5.38856	8.11018
5.39006	8.13172
5.40119	8.14968
5.4045	8.16
5.4099	8.16754
5.41133	8.20786
5.413	8.25984
5.41425	8.26812
5.43632	8.31795
5.44016	8.32935
5.4632	8.47609
5.4641	8.5043
5.48432	8.54109
5.48874	8.56513
5.49612	8.57781
5.50534	8.60011
5.51972	8.69691
5.54303	8.7725
5.55869	8.81249
5.56586	8.8425
5.58787	8.88629
5.58822	9.06087
5.59056	9.0855
5.62255	9.12876
5.64565	9.14676
5.64833	9.34956
5.67025	9.36151
5.68635	9.37293
5.72251	9.48526
5.72785	9.71133
5.73449	9.76111
5.79377	9.7665
5.8059	9.80532
5.80751	9.86825
5.81122	9.93472
5.81251	10.0212
5.84313	10.0504
5.89142	10.105
5.9193	10.3093
5.92706	10.3506
5.97974	10.5037
5.98668	10.5802
5.98801	10.7444
6.00497	10.8681
6.04608	10.8818
6.04982	10.9283
6.05204	10.9302
6.05559	11.2041
6.08237	11.4088
6.09434	12.0757
6.09759	12.2546
6.10967	12.5034
6.12838	12.5392
6.15745	12.6461
6.16781	13.1901
6.17622	13.6335
6.21537	14.4853
6.22123	14.4941
6.28485	14.691
6.28903	15.2712
6.29102	15.5246
6.31326	16.9039
6.33433	17.4179
6.3528
6.36712
6.39805
6.40597
6.41676
6.41946
6.47335
6.5221
6.52763
6.569
6.57574
6.5776
6.60087
6.60629
6.62027
6.62309
6.64487
6.70399
6.74414
6.78092
6.7875
6.808
6.81666
6.83422
6.85059
6.92906
6.9455
7.00401
7.13154
7.13651
7.14757
7.15201
7.32328
7.3351
7.44892
7.47344
7.48405
7.53235
7.53425
7.62528
7.63078
7.66356
7.7494
8.03433
8.08359
8.20349
8.2635
8.36018
8.54786
8.7076
8.72544
8.96559
8.98543
9.05883
9.08898
9.32973
9.5104
9.7613
10.0172
10.5652
10.8807
12.6644

## Sheet: Fig7B
Diameter of amygdala boutons in midline nuclei (μm)							Bins used for frequency distribution
Case BB	Case BD	Case BL	Case BN				0.4
0.0582026	0.0521345	0.00686173	0.0185319				0.8
0.0826105	0.0559282	0.0340808	0.028288				1.2
0.0930113	0.0594383	0.0386071	0.0555982				1.6
0.0960096	0.0646441	0.047082	0.0719201				2
0.0992234	0.0673926	0.0567204	0.0754551				2.4
0.0998538	0.0684917	0.0620337	0.0779509				2.8
0.102198	0.070601	0.0635377	0.0824876				3.2
0.105874	0.071314	0.0691273	0.083325				3.6
0.106818	0.073987	0.0711025	0.0835405				4
0.11087	0.0741005	0.0722524	0.0884563				4.4
0.113084	0.0764977	0.0768363	0.0902373				4.8
0.116102	0.0782041	0.0769161	0.0925538				5.2
0.116403	0.0782101	0.0769854	0.10089				5.6
0.117323	0.0794601	0.079744	0.101081				6
0.119503	0.0802723	0.0798882	0.101334				6.4
0.120564	0.0820046	0.0806293	0.10175				6.8
0.12064	0.082751	0.0904922	0.101973				7.2
0.123559	0.083444	0.0937583	0.102616				7.6
0.124715	0.0844269	0.0951	0.105705				8
0.128877	0.0855807	0.0962368	0.107751				8.4
0.131598	0.0857432	0.09824	0.110054				8.8
0.132173	0.0861573	0.100455	0.110434				9.2
0.137352	0.0883831	0.10636	0.110445				9.6
0.139271	0.088716	0.106681	0.113077				10
0.142438	0.0888601	0.108848	0.114266				20
0.143145	0.0894765	0.108856	0.116246
0.143733	0.089809	0.113139	0.116417
0.144647	0.090855	0.113747	0.117129
0.145293	0.0914373	0.114122	0.117533
0.148351	0.0917596	0.114563	0.118953
0.148698	0.0929086	0.115114	0.119518
0.152274	0.0963996	0.115166	0.120351
0.152335	0.096514	0.115528	0.120814
0.155793	0.0972426	0.115605	0.121509
0.157768	0.0975173	0.117046	0.122158
0.157954	0.0977248	0.12023	0.122611
0.159264	0.0981742	0.121642	0.122921
0.159596	0.0993191	0.122773	0.123148
0.161062	0.0999885	0.123412	0.123156
0.163063	0.100535	0.124056	0.123674
0.163457	0.103118	0.124072	0.124844
0.164215	0.103657	0.124357	0.125051
0.164395	0.104572	0.124722	0.125124
0.166084	0.105504	0.124883	0.125489
0.166852	0.107518	0.125513	0.12777
0.168391	0.107612	0.126237	0.127838
0.172271	0.107781	0.127492	0.127942
0.174815	0.108186	0.130472	0.128108
0.176537	0.10866	0.131867	0.128753
0.177613	0.108854	0.132038	0.128854
0.178154	0.109483	0.132191	0.129024
0.18169	0.111149	0.133538	0.129498
0.182328	0.111783	0.134513	0.129788
0.182651	0.112165	0.136492	0.130484
0.183194	0.112341	0.141398	0.131245
0.183441	0.112477	0.144466	0.13209
0.184052	0.112611	0.145552	0.132234
0.184996	0.113098	0.145861	0.132581
0.185283	0.113817	0.146354	0.135042
0.185616	0.114296	0.146427	0.135413
0.185857	0.114908	0.147171	0.13598
0.186687	0.11581	0.148365	0.137319
0.187211	0.116061	0.150615	0.139425
0.188235	0.116317	0.151135	0.14049
0.18856	0.117573	0.154665	0.140666
0.188641	0.118014	0.15638	0.141363
0.189471	0.119197	0.157653	0.142713
0.190239	0.119238	0.158629	0.142884
0.190336	0.120221	0.159077	0.144408
0.191156	0.123261	0.163411	0.146831
0.191228	0.123481	0.164863	0.147963
0.19185	0.123521	0.167781	0.148015
0.192562	0.123674	0.17059	0.14812
0.193275	0.124636	0.175416	0.148644
0.194584	0.125173	0.180077	0.148682
0.195084	0.125548	0.180442	0.149576
0.195099	0.125551	0.181141	0.150402
0.19539	0.125712	0.18161	0.150562
0.197456	0.127354	0.182887	0.151052
0.197725	0.127368	0.183955	0.151171
0.197998	0.127575	0.184245	0.151265
0.198266	0.127999	0.186252	0.151439
0.198308	0.128553	0.187524	0.151564
0.199413	0.128744	0.190858	0.152133
0.200461	0.129094	0.196211	0.152152
0.202093	0.129246	0.196307	0.152663
0.20221	0.130148	0.196457	0.152803
0.204189	0.130967	0.199812	0.152936
0.204935	0.131966	0.20059	0.152959
0.205134	0.132976	0.200617	0.15338
0.205316	0.133293	0.20152	0.154123
0.205932	0.134185	0.202226	0.154443
0.206339	0.134187	0.203883	0.154473
0.206883	0.134556	0.205971	0.155997
0.206954	0.135073	0.206433	0.156103
0.207428	0.135329	0.207671	0.156162
0.208678	0.135696	0.208277	0.156432
0.209102	0.136335	0.208553	0.157616
0.209477	0.136489	0.209136	0.157697
0.209803	0.13666	0.213458	0.157727
0.209803	0.137268	0.213484	0.157849
0.210004	0.137466	0.214808	0.158817
0.21013	0.137593	0.215194	0.158946
0.210369	0.137619	0.215937	0.159048
0.210404	0.138087	0.217995	0.159068
0.210703	0.138264	0.218347	0.160926
0.212007	0.138447	0.220075	0.161426
0.213009	0.138697	0.224531	0.161622
0.215585	0.140482	0.225618	0.162689
0.216457	0.140641	0.226691	0.163024
0.216579	0.140697	0.228667	0.163375
0.216622	0.141187	0.228783	0.164155
0.216657	0.141294	0.230228	0.164499
0.218256	0.141821	0.230532	0.164683
0.218467	0.141971	0.232531	0.164857
0.218665	0.142059	0.237479	0.165548
0.218811	0.143049	0.237861	0.165689
0.218815	0.143541	0.240609	0.166033
0.219951	0.145528	0.240949	0.166557
0.219966	0.146148	0.244607	0.167235
0.220863	0.146274	0.25152	0.167327
0.220906	0.147462	0.252636	0.172461
0.221458	0.147512	0.254615	0.172776
0.221975	0.148052	0.255741	0.173126
0.222001	0.148221	0.257411	0.173144
0.222712	0.148346	0.265915	0.173882
0.223026	0.148471	0.266074	0.174113
0.223187	0.149437	0.269979	0.174364
0.22328	0.1496	0.270005	0.175019
0.224337	0.15052	0.271673	0.17588
0.224655	0.15072	0.272513	0.176935
0.225221	0.151539	0.274265	0.178421
0.226987	0.151633	0.275429	0.181016
0.22747	0.151743	0.275719	0.18156
0.227626	0.151942	0.276646	0.181729
0.228145	0.152125	0.276928	0.181992
0.228294	0.152871	0.277601	0.183116
0.228774	0.153306	0.278247	0.184705
0.228997	0.153573	0.279369	0.185017
0.229448	0.15493	0.280243	0.185137
0.229614	0.155116	0.282859	0.186333
0.229762	0.155664	0.284987	0.186339
0.230706	0.156263	0.285081	0.186668
0.232725	0.156774	0.285291	0.188032
0.235306	0.157139	0.287579	0.188399
0.237816	0.15771	0.287835	0.188671
0.238102	0.15798	0.288454	0.188924
0.238411	0.159605	0.292877	0.189377
0.238591	0.160415	0.295458	0.189457
0.239453	0.1612	0.301692	0.19005
0.240529	0.161901	0.301991	0.190171
0.241057	0.162394	0.305645	0.191157
0.241736	0.1626	0.307437	0.191922
0.242507	0.162787	0.309713	0.192849
0.242685	0.163838	0.309997	0.192852
0.242852	0.164103	0.311415	0.192867
0.243329	0.164182	0.314346	0.194317
0.246765	0.164554	0.31441	0.194369
0.246886	0.164716	0.314495	0.194584
0.247936	0.164799	0.31841	0.194604
0.24825	0.165249	0.318635	0.19611
0.250124	0.165547	0.32394	0.196421
0.250163	0.166229	0.326706	0.196676
0.250399	0.166301	0.329906	0.196731
0.250893	0.166441	0.335115	0.196874
0.251669	0.166606	0.335311	0.197407
0.252352	0.167053	0.339324	0.197507
0.252422	0.167805	0.343925	0.198347
0.252608	0.168026	0.344884	0.198446
0.252956	0.168504	0.345381	0.198509
0.253168	0.168767	0.346811	0.199355
0.253622	0.168792	0.349501	0.199678
0.253711	0.169133	0.350847	0.200753
0.255762	0.169253	0.351129	0.201416
0.25679	0.169946	0.352427	0.201962
0.256893	0.170369	0.353405	0.20268
0.257324	0.171161	0.353762	0.203468
0.257831	0.171762	0.354396	0.205546
0.261611	0.171818	0.35808	0.20593
0.261795	0.172126	0.359164	0.206174
0.262299	0.172715	0.359842	0.206884
0.2634	0.172732	0.360584	0.206911
0.264035	0.172734	0.360646	0.207204
0.26605	0.172848	0.363783	0.208171
0.266371	0.173163	0.364234	0.208291
0.266438	0.173297	0.367236	0.209467
0.266907	0.173619	0.367926	0.209895
0.267429	0.174372	0.368184	0.210288
0.267674	0.175105	0.372238	0.21128
0.26832	0.175349	0.374253	0.212553
0.268626	0.17637	0.378066	0.212776
0.269699	0.17638	0.378618	0.212891
0.270131	0.176788	0.382088	0.212899
0.270494	0.177397	0.382376	0.213025
0.270794	0.177741	0.383137	0.213355
0.271146	0.177893	0.38335	0.214174
0.271782	0.178853	0.383993	0.214433
0.27194	0.17905	0.384398	0.215035
0.272521	0.180011	0.385708	0.216515
0.273422	0.180368	0.389121	0.216833
0.273806	0.180636	0.390929	0.21728
0.276009	0.180939	0.391611	0.217751
0.27603	0.181591	0.391986	0.219387
0.276335	0.182533	0.396228	0.220498
0.276742	0.183531	0.398355	0.220782
0.276775	0.183571	0.399521	0.220861
0.27718	0.1848	0.399525	0.221425
0.27741	0.185626	0.399872	0.221823
0.277712	0.185734	0.400558	0.222256
0.277946	0.18581	0.400576	0.222586
0.277969	0.186723	0.401946	0.222748
0.278456	0.186777	0.402518	0.222789
0.280392	0.189477	0.403641	0.22281
0.281076	0.189771	0.404403	0.222978
0.281154	0.189824	0.405272	0.223202
0.28299	0.189922	0.405653	0.223392
0.284752	0.190891	0.406991	0.223607
0.285027	0.191469	0.407383	0.224538
0.28535	0.192354	0.410423	0.224686
0.286091	0.192545	0.412294	0.224734
0.2862	0.193313	0.412577	0.225003
0.286923	0.193476	0.412638	0.225713
0.287554	0.193494	0.412719	0.225822
0.287616	0.193886	0.413499	0.225997
0.288029	0.19482	0.413881	0.226749
0.288623	0.195573	0.41457	0.227171
0.288959	0.195903	0.417698	0.227706
0.289448	0.196352	0.425603	0.227875
0.289893	0.196558	0.42571	0.228809
0.289929	0.197678	0.425931	0.229013
0.289963	0.198379	0.427285	0.229209
0.290035	0.198681	0.432042	0.22926
0.292433	0.198997	0.43324	0.229292
0.293285	0.199372	0.43327	0.229591
0.294471	0.199974	0.436398	0.231398
0.29462	0.200974	0.436718	0.232138
0.295379	0.201155	0.43895	0.233431
0.29575	0.201323	0.441569	0.23377
0.297063	0.201369	0.442492	0.233904
0.297329	0.20161	0.444292	0.234564
0.2982	0.201669	0.444777	0.235769
0.298337	0.202295	0.445194	0.236016
0.298571	0.203205	0.445602	0.236782
0.299122	0.203992	0.447283	0.237122
0.29917	0.20405	0.447742	0.237636
0.299541	0.204517	0.449809	0.238344
0.299902	0.204822	0.450117	0.238971
0.300822	0.205548	0.451286	0.239015
0.300964	0.205827	0.453304	0.239201
0.302518	0.205853	0.455169	0.239432
0.302954	0.206184	0.458428	0.240773
0.303439	0.206608	0.458443	0.240799
0.306741	0.206656	0.461599	0.242183
0.307665	0.206819	0.46207	0.242595
0.30808	0.2073	0.462403	0.242842
0.308157	0.207736	0.463647	0.242865
0.308577	0.208306	0.464051	0.242886
0.308783	0.209057	0.466023	0.243136
0.310163	0.210607	0.467748	0.244182
0.311435	0.210634	0.4688	0.244531
0.311962	0.210965	0.471992	0.244666
0.312139	0.211203	0.472662	0.244818
0.312469	0.211387	0.474621	0.244972
0.312486	0.21235	0.475886	0.244998
0.312905	0.214244	0.476214	0.245279
0.313118	0.214432	0.47794	0.245719
0.31348	0.214454	0.478393	0.245765
0.313556	0.214588	0.478718	0.246496
0.313804	0.214644	0.480239	0.246597
0.313811	0.216358	0.4806	0.246973
0.314406	0.217518	0.480636	0.247174
0.314478	0.218243	0.484187	0.247416
0.314813	0.218262	0.484495	0.247726
0.314954	0.221035	0.484728	0.248088
0.315503	0.221094	0.485721	0.248222
0.316573	0.221539	0.486543	0.248765
0.316749	0.222377	0.489948	0.250083
0.317362	0.222691	0.490659	0.250352
0.317892	0.222803	0.495773	0.251209
0.318532	0.222953	0.497139	0.251567
0.318718	0.223598	0.497513	0.251707
0.318741	0.22389	0.497772	0.252397
0.320645	0.223911	0.497787	0.252418
0.322562	0.224055	0.499092	0.252565
0.322811	0.224125	0.499902	0.2528
0.322824	0.224233	0.500084	0.25298
0.323382	0.224258	0.500925	0.253575
0.323488	0.22491	0.502183	0.253666
0.323996	0.224935	0.502261	0.254426
0.324461	0.225227	0.502403	0.255255
0.324509	0.226067	0.50391	0.255479
0.324558	0.226346	0.50406	0.256548
0.325121	0.226674	0.504153	0.257127
0.325142	0.226677	0.505165	0.257587
0.325748	0.226812	0.505432	0.257759
0.325911	0.227503	0.505448	0.257918
0.326451	0.227527	0.505877	0.258207
0.32738	0.227743	0.507253	0.258891
0.327582	0.228232	0.507713	0.259366
0.327595	0.228631	0.509052	0.259762
0.327808	0.230175	0.51136	0.26022
0.328112	0.230246	0.512394	0.260444
0.329375	0.230393	0.513163	0.260669
0.330463	0.230966	0.514046	0.261035
0.330477	0.231267	0.515301	0.261165
0.330615	0.23141	0.516202	0.261417
0.330895	0.231957	0.516993	0.261648
0.331376	0.232172	0.51804	0.262361
0.332133	0.232527	0.518145	0.26247
0.336537	0.232751	0.51984	0.263209
0.337393	0.233071	0.5214	0.26333
0.337576	0.233615	0.522287	0.263862
0.339591	0.233659	0.522727	0.263904
0.339722	0.235017	0.527496	0.265063
0.341354	0.235412	0.528454	0.265215
0.342604	0.235827	0.528673	0.266443
0.343008	0.235891	0.52899	0.266489
0.343108	0.23625	0.531328	0.268008
0.343802	0.236426	0.533082	0.268682
0.343852	0.236451	0.533297	0.268878
0.343855	0.236653	0.534569	0.268932
0.344043	0.236785	0.534731	0.269396
0.344227	0.237418	0.534909	0.270309
0.344644	0.237462	0.536152	0.270985
0.344654	0.23752	0.53713	0.271217
0.345863	0.23783	0.537131	0.271224
0.346008	0.238899	0.538018	0.271633
0.346073	0.239356	0.53906	0.271844
0.347079	0.240392	0.539371	0.272897
0.347176	0.24092	0.539414	0.273735
0.348133	0.241067	0.539581	0.273771
0.348215	0.241834	0.540437	0.274019
0.348259	0.24437	0.542118	0.274143
0.348378	0.245133	0.544189	0.274216
0.348465	0.245482	0.544887	0.275077
0.348492	0.245517	0.545696	0.27577
0.349198	0.245959	0.54604	0.275933
0.3493	0.246995	0.546656	0.276173
0.349527	0.248095	0.547354	0.277451
0.349618	0.248522	0.547519	0.278536
0.350158	0.248782	0.550066	0.278668
0.350572	0.249509	0.551072	0.27908
0.350595	0.249558	0.55174	0.279915
0.353269	0.250132	0.551872	0.280564
0.353645	0.250252	0.552708	0.280936
0.354067	0.251042	0.553028	0.281044
0.354235	0.251191	0.553407	0.281098
0.354958	0.252397	0.554525	0.28119
0.355617	0.252664	0.555272	0.281788
0.356248	0.25367	0.555559	0.281996
0.356546	0.253677	0.556431	0.282303
0.357725	0.253866	0.5565	0.283716
0.358161	0.254809	0.557221	0.283776
0.358265	0.255182	0.557235	0.285387
0.358377	0.255896	0.557559	0.285944
0.35919	0.256502	0.562061	0.286512
0.360757	0.256517	0.563973	0.286853
0.360825	0.257208	0.564096	0.287094
0.36124	0.258219	0.564628	0.287668
0.361582	0.258224	0.565558	0.287976
0.361776	0.258328	0.566081	0.288041
0.362277	0.258655	0.566384	0.288045
0.36232	0.259237	0.566487	0.289116
0.363363	0.259941	0.567579	0.289746
0.363514	0.26081	0.568535	0.290578
0.363583	0.260904	0.568751	0.290737
0.36427	0.261018	0.569261	0.29095
0.366411	0.26142	0.573407	0.291373
0.367721	0.261862	0.573651	0.291713
0.367822	0.262494	0.574952	0.291886
0.36808	0.263484	0.576969	0.292291
0.369284	0.263886	0.577272	0.293623
0.370589	0.264049	0.579626	0.293664
0.370903	0.265184	0.580162	0.293765
0.370972	0.266451	0.580629	0.293858
0.371897	0.266503	0.582472	0.294801
0.373341	0.266601	0.58402	0.295173
0.373559	0.266862	0.584062	0.295912
0.373948	0.267607	0.587031	0.296326
0.376209	0.268376	0.588161	0.296737
0.376571	0.26861	0.589813	0.29744
0.376597	0.269147	0.590212	0.297906
0.37762	0.269184	0.590461	0.298639
0.378041	0.269241	0.590701	0.300836
0.379482	0.269491	0.591606	0.301306
0.379755	0.269628	0.593279	0.301468
0.380544	0.269788	0.593517	0.301629
0.38103	0.270353	0.593571	0.301657
0.381231	0.270731	0.59455	0.301951
0.381878	0.271079	0.597122	0.302207
0.383439	0.271145	0.597488	0.302336
0.383693	0.271172	0.599782	0.304059
0.384723	0.271276	0.599915	0.304551
0.385306	0.27165	0.602478	0.304675
0.386266	0.271953	0.602498	0.305468
0.386313	0.273831	0.602741	0.305617
0.387155	0.27492	0.603842	0.306084
0.390454	0.275468	0.604362	0.306571
0.390715	0.275618	0.604399	0.306616
0.390803	0.275905	0.605131	0.307022
0.390896	0.276832	0.605436	0.307278
0.39143	0.276938	0.605824	0.307568
0.391469	0.276974	0.606945	0.308296
0.392262	0.27761	0.608677	0.308778
0.393273	0.277927	0.60946	0.308965
0.393409	0.278274	0.609493	0.309433
0.393647	0.278484	0.610501	0.310358
0.393674	0.27881	0.610819	0.311895
0.393859	0.278874	0.611536	0.312056
0.394913	0.279282	0.611632	0.312468
0.396545	0.280222	0.61177	0.312769
0.396656	0.28025	0.612538	0.312993
0.396837	0.280933	0.612643	0.313127
0.396947	0.282633	0.613675	0.313262
0.398562	0.282925	0.613816	0.313359
0.399341	0.283388	0.615447	0.313476
0.400161	0.284237	0.616183	0.313577
0.402219	0.284264	0.616348	0.313601
0.403274	0.28462	0.616554	0.313816
0.403911	0.28495	0.616871	0.314073
0.404208	0.285489	0.617425	0.314198
0.40448	0.285681	0.617742	0.315084
0.405501	0.285851	0.618016	0.315654
0.405821	0.285958	0.619258	0.316191
0.406254	0.286689	0.619527	0.316729
0.406313	0.287381	0.619552	0.317047
0.407908	0.288016	0.62004	0.317897
0.407959	0.289726	0.620675	0.318337
0.408532	0.289742	0.621237	0.318521
0.409854	0.289866	0.621647	0.319177
0.410619	0.290909	0.624114	0.31926
0.410959	0.29148	0.625095	0.319514
0.412036	0.292305	0.625566	0.31967
0.414291	0.294108	0.626959	0.320197
0.415045	0.294171	0.628104	0.320282
0.416046	0.29471	0.628362	0.320504
0.416076	0.294798	0.628468	0.321343
0.416246	0.295379	0.62854	0.321509
0.41673	0.296496	0.630002	0.321709
0.41948	0.296617	0.631544	0.322224
0.420124	0.297637	0.632322	0.322277
0.420209	0.298899	0.632559	0.322301
0.420829	0.298991	0.632964	0.322846
0.422619	0.299501	0.63321	0.323198
0.422668	0.299533	0.633662	0.324932
0.423211	0.299711	0.634765	0.325199
0.423607	0.300187	0.638844	0.325212
0.424494	0.30062	0.63885	0.325642
0.424835	0.300801	0.64053	0.32799
0.426379	0.301699	0.641926	0.328403
0.427251	0.3022	0.643049	0.32943
0.42767	0.302991	0.644483	0.329801
0.428194	0.304517	0.645161	0.329863
0.428288	0.305002	0.645782	0.330222
0.428543	0.305524	0.646232	0.330706
0.428761	0.305595	0.646869	0.331306
0.428895	0.305745	0.64688	0.331619
0.429901	0.305919	0.647751	0.332401
0.430181	0.305924	0.647973	0.332521
0.430532	0.306029	0.649163	0.332696
0.431452	0.306188	0.650011	0.333454
0.431515	0.306401	0.650489	0.334148
0.432909	0.306727	0.650622	0.335843
0.434531	0.307065	0.650762	0.336236
0.43489	0.307175	0.650791	0.336266
0.435049	0.30738	0.651294	0.336595
0.43668	0.30833	0.652581	0.336922
0.436836	0.309604	0.654222	0.337015
0.436849	0.310009	0.656732	0.337539
0.436976	0.311038	0.65712	0.339607
0.437031	0.311421	0.657145	0.340235
0.43801	0.311633	0.65759	0.340333
0.438907	0.311771	0.65948	0.340415
0.439759	0.311781	0.660119	0.34082
0.43989	0.311802	0.660456	0.34082
0.440091	0.31219	0.660564	0.340842
0.440803	0.312353	0.660869	0.340998
0.440905	0.312537	0.661947	0.341022
0.441371	0.313016	0.664477	0.341991
0.442163	0.314569	0.665448	0.342712
0.442756	0.314688	0.668529	0.342985
0.4433	0.315687	0.669747	0.343618
0.443339	0.315705	0.669882	0.343948
0.443922	0.316727	0.671496	0.344396
0.444201	0.316897	0.672499	0.344935
0.444425	0.317112	0.677825	0.345208
0.44565	0.317307	0.678162	0.345308
0.445772	0.318635	0.678665	0.345511
0.447619	0.318726	0.678798	0.346811
0.449443	0.320765	0.67991	0.346822
0.450016	0.321214	0.683531	0.346946
0.451202	0.321922	0.683737	0.346994
0.451634	0.322142	0.683987	0.347511
0.452582	0.322998	0.68498	0.347566
0.453088	0.323929	0.685756	0.347844
0.454661	0.326901	0.685853	0.347951
0.455086	0.327112	0.687472	0.348033
0.456509	0.327661	0.688547	0.348035
0.456592	0.3279	0.689468	0.348201
0.45739	0.328034	0.689908	0.348632
0.457733	0.32844	0.690354	0.348954
0.457806	0.328682	0.69088	0.349126
0.458173	0.329853	0.692057	0.349409
0.458911	0.330352	0.692443	0.349577
0.459074	0.330799	0.693395	0.349851
0.459943	0.33127	0.693948	0.350087
0.459954	0.331757	0.694413	0.350852
0.460809	0.3319	0.694584	0.350885
0.461016	0.332024	0.694604	0.352035
0.461377	0.332289	0.695006	0.352103
0.461963	0.332711	0.697433	0.353
0.462673	0.33306	0.697627	0.353161
0.463249	0.333321	0.697889	0.353396
0.463465	0.333364	0.698546	0.35365
0.463561	0.333772	0.699094	0.354413
0.463662	0.334154	0.699606	0.354589
0.463808	0.33425	0.699917	0.354968
0.463973	0.334301	0.700679	0.356462
0.464952	0.33462	0.704054	0.357942
0.46497	0.334847	0.706684	0.358588
0.466515	0.334904	0.707082	0.358861
0.466752	0.337053	0.70775	0.359702
0.467107	0.338294	0.708001	0.361053
0.467522	0.338682	0.708981	0.361968
0.467538	0.33905	0.709393	0.362232
0.467691	0.339141	0.709657	0.362354
0.468797	0.340911	0.709886	0.363083
0.468814	0.341205	0.710634	0.363102
0.468953	0.341744	0.711891	0.363295
0.47024	0.341911	0.71218	0.363347
0.470529	0.342488	0.712873	0.364114
0.471514	0.343136	0.714335	0.366055
0.47309	0.343345	0.714639	0.366239
0.473823	0.343707	0.714675	0.368634
0.475509	0.344866	0.715859	0.368789
0.475887	0.344973	0.715951	0.370128
0.476089	0.345479	0.717567	0.370595
0.479409	0.345991	0.717569	0.370736
0.480027	0.34628	0.720649	0.371997
0.480306	0.346349	0.721469	0.372597
0.480923	0.346462	0.721531	0.372598
0.481759	0.346889	0.722829	0.372773
0.483326	0.347443	0.723256	0.373059
0.483439	0.34762	0.723685	0.373253
0.483805	0.347974	0.724063	0.373381
0.484069	0.348968	0.724803	0.373831
0.485398	0.349099	0.727234	0.375073
0.486903	0.349131	0.728456	0.376798
0.487038	0.34963	0.729118	0.376927
0.489492	0.350325	0.729465	0.377071
0.489584	0.351812	0.730165	0.377523
0.491613	0.351911	0.730941	0.377551
0.492155	0.352295	0.731037	0.377564
0.492783	0.353167	0.732132	0.37781
0.493155	0.353442	0.732854	0.378872
0.493478	0.354317	0.733451	0.379075
0.493632	0.354321	0.735535	0.37963
0.493753	0.354569	0.735858	0.380392
0.495063	0.354575	0.736078	0.380524
0.495367	0.354715	0.736903	0.380976
0.495773	0.354902	0.737874	0.381132
0.496601	0.355328	0.739035	0.381617
0.49748	0.355518	0.739164	0.381902
0.498045	0.35581	0.739871	0.382029
0.498087	0.355869	0.742178	0.382933
0.49878	0.355872	0.743561	0.382943
0.498913	0.356309	0.745373	0.383387
0.499244	0.356448	0.745721	0.384398
0.500729	0.356789	0.746425	0.385112
0.504062	0.357243	0.746998	0.385284
0.504203	0.357422	0.747888	0.385512
0.504734	0.357924	0.748011	0.386063
0.505062	0.357974	0.748623	0.386086
0.505536	0.358023	0.749524	0.386269
0.508251	0.358069	0.750221	0.386342
0.508474	0.358273	0.750748	0.387334
0.508867	0.358497	0.751721	0.387355
0.510439	0.359335	0.752511	0.387676
0.510591	0.361159	0.75295	0.387714
0.511597	0.362592	0.75305	0.387904
0.511706	0.362962	0.753381	0.389913
0.511737	0.363148	0.75361	0.390062
0.511749	0.363652	0.753703	0.390285
0.51219	0.36394	0.754064	0.391115
0.513026	0.363991	0.754364	0.391932
0.513053	0.364514	0.754918	0.392121
0.51405	0.365032	0.754954	0.392144
0.514089	0.36513	0.755605	0.392256
0.514103	0.365164	0.757346	0.392421
0.5153	0.365478	0.757816	0.39308
0.515717	0.365893	0.758105	0.393399
0.516397	0.366451	0.762177	0.395441
0.517128	0.3669	0.76295	0.395586
0.51752	0.366989	0.764127	0.396356
0.518063	0.367065	0.765198	0.396619
0.51906	0.367262	0.766066	0.397382
0.519238	0.367272	0.766485	0.397515
0.520696	0.367462	0.766747	0.397871
0.521176	0.368542	0.766863	0.399365
0.52123	0.368723	0.767305	0.399423
0.521767	0.369022	0.770159	0.400696
0.523819	0.36965	0.771408	0.402079
0.523885	0.369783	0.771466	0.402189
0.524407	0.370487	0.772106	0.403433
0.524643	0.371222	0.772369	0.404012
0.524923	0.371839	0.774417	0.4041
0.525307	0.371992	0.774823	0.404667
0.525595	0.372473	0.77653	0.405341
0.525698	0.37286	0.777114	0.406321
0.526273	0.373211	0.777526	0.407255
0.526506	0.373449	0.777723	0.408504
0.527836	0.374047	0.777867	0.408736
0.527892	0.374806	0.782573	0.409104
0.528862	0.374829	0.784152	0.409178
0.529718	0.375346	0.785303	0.410462
0.530897	0.3756	0.785322	0.410543
0.530924	0.376433	0.785385	0.41101
0.537233	0.376924	0.785651	0.411646
0.538309	0.378165	0.785724	0.411791
0.539227	0.378344	0.785739	0.411892
0.539902	0.379143	0.786373	0.412192
0.540232	0.379275	0.787254	0.412242
0.540617	0.379879	0.787705	0.412454
0.541332	0.37993	0.788215	0.412571
0.541578	0.379957	0.788989	0.413274
0.542201	0.380601	0.789422	0.413422
0.542728	0.380865	0.791327	0.413751
0.543841	0.381145	0.791554	0.41412
0.544021	0.381363	0.793806	0.41418
0.544324	0.382506	0.795812	0.414217
0.545159	0.38273	0.795917	0.414351
0.545379	0.382752	0.797144	0.414398
0.545952	0.382832	0.800553	0.414527
0.546796	0.382969	0.801204	0.414709
0.550018	0.383066	0.801546	0.41495
0.550634	0.383507	0.802838	0.414962
0.55234	0.383606	0.804201	0.415593
0.552459	0.383693	0.805118	0.415803
0.554632	0.383751	0.805125	0.416541
0.554723	0.384143	0.806073	0.416606
0.554965	0.384418	0.806361	0.416901
0.555138	0.384509	0.807232	0.417233
0.555303	0.384635	0.808637	0.417355
0.555779	0.384669	0.808857	0.419305
0.556691	0.384956	0.809089	0.419491
0.557335	0.385271	0.809125	0.42018
0.558891	0.385352	0.809985	0.420228
0.558921	0.385709	0.810513	0.420336
0.559342	0.385986	0.811135	0.420532
0.560804	0.386182	0.812988	0.420893
0.561747	0.3872	0.813311	0.421486
0.562406	0.387253	0.813537	0.421557
0.562973	0.388256	0.814604	0.42304
0.562985	0.389055	0.815347	0.423405
0.56328	0.389378	0.815577	0.42368
0.563513	0.3895	0.816227	0.423907
0.563568	0.389567	0.819519	0.424288
0.56432	0.390404	0.823563	0.424622
0.566515	0.391097	0.824592	0.424842
0.566844	0.391503	0.825013	0.425119
0.568096	0.391514	0.829238	0.426049
0.56819	0.391791	0.829454	0.426332
0.569508	0.392054	0.830524	0.427127
0.569858	0.392443	0.831756	0.427491
0.570213	0.393757	0.831814	0.427675
0.570451	0.394047	0.832846	0.427682
0.571561	0.394123	0.83492	0.428243
0.572702	0.394316	0.83511	0.428706
0.574082	0.394887	0.835248	0.429194
0.57564	0.394972	0.835675	0.429977
0.576108	0.395082	0.836421	0.429985
0.576781	0.396238	0.837585	0.430309
0.576962	0.396685	0.837615	0.430337
0.577097	0.396889	0.839064	0.430533
0.577796	0.396992	0.839138	0.430555
0.578855	0.399914	0.839379	0.431501
0.579117	0.40124	0.839977	0.432026
0.579136	0.401376	0.840849	0.432158
0.579506	0.402923	0.840938	0.432503
0.581286	0.403075	0.843774	0.432505
0.582449	0.403966	0.843993	0.43269
0.583044	0.404031	0.844726	0.432784
0.583302	0.404802	0.845651	0.43282
0.583317	0.406743	0.845754	0.433218
0.583899	0.407624	0.846815	0.434815
0.585314	0.407675	0.846906	0.435724
0.586072	0.408156	0.851123	0.43742
0.587449	0.409806	0.853783	0.437685
0.587469	0.410693	0.85502	0.437704
0.588049	0.411396	0.857328	0.437957
0.589594	0.411499	0.857419	0.4388
0.591135	0.411718	0.858124	0.439148
0.591269	0.412124	0.859192	0.439744
0.592368	0.412363	0.859657	0.440288
0.592745	0.412683	0.859954	0.440305
0.592873	0.412942	0.860411	0.440447
0.594052	0.414589	0.861808	0.441728
0.595697	0.414868	0.863594	0.441936
0.598527	0.415086	0.863654	0.442264
0.598655	0.415566	0.864052	0.442745
0.599035	0.415759	0.864683	0.442811
0.600181	0.416545	0.864944	0.442907
0.600268	0.418389	0.86505	0.443926
0.600753	0.418583	0.866425	0.443963
0.601096	0.418714	0.866567	0.444046
0.602128	0.418965	0.866714	0.444293
0.60238	0.419532	0.868905	0.444602
0.603288	0.420198	0.870114	0.445267
0.60428	0.420262	0.871543	0.445317
0.604604	0.420574	0.871557	0.446535
0.604844	0.42101	0.872041	0.447089
0.605265	0.421583	0.873058	0.448489
0.606448	0.421862	0.873723	0.448631
0.607694	0.422494	0.874365	0.448751
0.609973	0.423609	0.875868	0.450224
0.610047	0.424402	0.875955	0.451754
0.611182	0.4258	0.876164	0.451846
0.611212	0.426675	0.877614	0.452266
0.611571	0.426879	0.880357	0.452378
0.612216	0.429156	0.880506	0.452561
0.612526	0.429218	0.881064	0.452932
0.612667	0.429374	0.881238	0.453557
0.614006	0.429984	0.884748	0.454089
0.614278	0.430024	0.885471	0.454636
0.614488	0.430342	0.886065	0.454747
0.614503	0.431332	0.887837	0.455128
0.614529	0.431403	0.889269	0.455402
0.615299	0.432081	0.889717	0.455437
0.615314	0.432196	0.889738	0.455559
0.61634	0.432423	0.891371	0.45676
0.617433	0.433	0.891458	0.456821
0.617613	0.434098	0.892836	0.457229
0.618575	0.434491	0.893676	0.457367
0.620971	0.434512	0.894253	0.457745
0.621914	0.435545	0.895765	0.457752
0.62275	0.436636	0.896778	0.457836
0.62349	0.436661	0.89691	0.458238
0.625193	0.436745	0.89696	0.458454
0.625839	0.43676	0.897899	0.458958
0.626469	0.436873	0.897957	0.459436
0.626602	0.437331	0.900342	0.459572
0.627121	0.439247	0.902691	0.459738
0.627522	0.439272	0.902872	0.459793
0.628764	0.439627	0.903424	0.460223
0.629033	0.439914	0.905963	0.460422
0.630118	0.440136	0.906854	0.46076
0.630673	0.440832	0.907437	0.461266
0.63094	0.4413	0.907822	0.461706
0.63119	0.441597	0.909706	0.462199
0.631993	0.443162	0.910211	0.462321
0.63211	0.443698	0.910616	0.462322
0.632845	0.444119	0.910622	0.462732
0.634696	0.444429	0.910719	0.462749
0.635666	0.445861	0.911777	0.463555
0.636285	0.448485	0.912657	0.464258
0.636651	0.449817	0.913136	0.465467
0.637187	0.45005	0.913456	0.465614
0.637438	0.450319	0.913829	0.465647
0.637626	0.450566	0.914226	0.466404
0.637761	0.450709	0.914874	0.466515
0.639329	0.451144	0.916126	0.466518
0.639381	0.45136	0.916239	0.466747
0.640083	0.451719	0.91672	0.466981
0.640675	0.452081	0.919025	0.467207
0.642087	0.452441	0.919572	0.467281
0.644267	0.453181	0.919814	0.467372
0.644401	0.453834	0.919982	0.468323
0.644522	0.454491	0.920293	0.469144
0.645433	0.454581	0.921936	0.469341
0.646171	0.454674	0.923381	0.469625
0.647531	0.4549	0.923558	0.469778
0.647863	0.455097	0.925125	0.47005
0.647878	0.45527	0.927636	0.47068
0.648562	0.455327	0.929894	0.470877
0.649445	0.455804	0.930167	0.471551
0.649454	0.455927	0.93091	0.473031
0.650014	0.456275	0.931308	0.473432
0.650125	0.457475	0.931361	0.473816
0.650511	0.457558	0.931586	0.473903
0.650976	0.457787	0.931695	0.47408
0.651172	0.457822	0.931827	0.474291
0.651602	0.457969	0.932918	0.474559
0.651825	0.458034	0.93391	0.474878
0.651874	0.458594	0.938231	0.475358
0.652341	0.459157	0.939911	0.475608
0.652499	0.459242	0.940596	0.475973
0.655182	0.459601	0.941167	0.476091
0.655305	0.459738	0.941938	0.476133
0.656115	0.459877	0.942742	0.476481
0.656215	0.459943	0.943622	0.477425
0.657794	0.460071	0.944108	0.477682
0.659134	0.460354	0.944689	0.477709
0.659272	0.460711	0.947229	0.478006
0.659502	0.461377	0.949886	0.478247
0.659781	0.462644	0.950264	0.478458
0.660332	0.46354	0.951299	0.478616
0.661274	0.463645	0.95198	0.478729
0.661917	0.463843	0.955794	0.479416
0.662298	0.465977	0.956213	0.479566
0.663493	0.466385	0.957448	0.479614
0.66382	0.466909	0.959854	0.480853
0.663965	0.467443	0.9611	0.480853
0.664163	0.467539	0.962377	0.48105
0.66428	0.468216	0.962483	0.481558
0.665411	0.468816	0.964056	0.481776
0.665638	0.470103	0.966297	0.481816
0.667349	0.47272	0.966532	0.482063
0.667644	0.472837	0.967379	0.48211
0.669624	0.473015	0.968327	0.482467
0.670006	0.47312	0.968591	0.48274
0.670264	0.473313	0.969672	0.482795
0.671177	0.473917	0.969889	0.482893
0.671895	0.47548	0.971346	0.483255
0.67323	0.476065	0.971977	0.483463
0.674256	0.476339	0.972004	0.483739
0.674725	0.476752	0.972163	0.484947
0.678455	0.477687	0.972616	0.485416
0.678699	0.477933	0.973395	0.485811
0.679752	0.479576	0.973438	0.486765
0.680648	0.481263	0.974452	0.488067
0.682116	0.481502	0.97469	0.48817
0.684157	0.484156	0.974788	0.488311
0.685545	0.48432	0.974923	0.488665
0.686236	0.484422	0.975398	0.489158
0.686859	0.484612	0.975403	0.489684
0.687015	0.484685	0.976635	0.489998
0.687162	0.48489	0.979564	0.490045
0.68727	0.484963	0.979663	0.490182
0.688353	0.484971	0.98039	0.490193
0.68852	0.48513	0.981648	0.490466
0.689082	0.485212	0.982613	0.490859
0.69016	0.485304	0.983269	0.491125
0.690885	0.48696	0.984757	0.49252
0.692577	0.487112	0.98653	0.492853
0.693673	0.487142	0.993204	0.493107
0.693787	0.487614	0.994057	0.493136
0.694364	0.487893	0.994157	0.493363
0.694539	0.487946	0.995175	0.493474
0.695084	0.488044	0.996241	0.494263
0.695847	0.488435	0.996365	0.494348
0.69684	0.49047	0.997184	0.494986
0.697547	0.490564	0.997786	0.495431
0.697611	0.491582	0.99799	0.495767
0.699495	0.491848	1.00015	0.497136
0.699523	0.49214	1.00094	0.497912
0.700438	0.493182	1.00465	0.49883
0.700493	0.493532	1.00496	0.499652
0.701098	0.494599	1.0064	0.499855
0.702932	0.494714	1.0075	0.500526
0.704525	0.49544	1.00819	0.50102
0.705947	0.495765	1.00892	0.501568
0.707743	0.497502	1.01031	0.503503
0.70831	0.497593	1.01226	0.503775
0.70864	0.498913	1.01237	0.504374
0.708688	0.499317	1.0144	0.505052
0.708877	0.502238	1.01545	0.505339
0.712692	0.502323	1.01568	0.50715
0.713592	0.503134	1.01585	0.508033
0.71399	0.503219	1.01607	0.508714
0.715265	0.503642	1.01678	0.509654
0.716255	0.504208	1.01788	0.509866
0.719205	0.505142	1.01854	0.509963
0.719901	0.506035	1.01918	0.510212
0.720482	0.506234	1.01951	0.51076
0.722038	0.506339	1.0205	0.511307
0.722948	0.507293	1.02072	0.51149
0.724636	0.507819	1.023	0.511916
0.72511	0.507883	1.02371	0.512026
0.725803	0.508174	1.02617	0.512343
0.726885	0.509464	1.02646	0.513075
0.726889	0.509552	1.02654	0.513503
0.726929	0.51018	1.02722	0.513976
0.727561	0.511265	1.02754	0.514188
0.729743	0.511504	1.02774	0.514514
0.729803	0.512174	1.02957	0.514898
0.730232	0.512585	1.03051	0.515231
0.730311	0.512716	1.03313	0.516214
0.730804	0.513472	1.0336	0.51726
0.731192	0.514871	1.03549	0.51789
0.731781	0.516405	1.03755	0.518518
0.732248	0.51652	1.03808	0.518593
0.732531	0.51662	1.03912	0.518721
0.733699	0.516685	1.03971	0.518919
0.734131	0.516789	1.04017	0.519122
0.734452	0.517201	1.04339	0.519919
0.736783	0.517367	1.04422	0.52048
0.73767	0.517743	1.04434	0.521035
0.737825	0.517803	1.04452	0.521714
0.737839	0.518114	1.04512	0.521782
0.738395	0.518616	1.04557	0.521876
0.738684	0.5203	1.04565	0.522025
0.739239	0.520623	1.04571	0.522371
0.741791	0.521066	1.04695	0.523691
0.742063	0.522035	1.04749	0.524078
0.742548	0.5221	1.04849	0.525026
0.744558	0.522383	1.05111	0.525039
0.744881	0.522537	1.05244	0.525458
0.745405	0.522619	1.05265	0.525686
0.745842	0.52274	1.05444	0.52571
0.746026	0.523862	1.05457	0.526059
0.74759	0.524038	1.05737	0.526651
0.748756	0.524059	1.05854	0.527636
0.749447	0.524594	1.05971	0.528297
0.751436	0.524822	1.06004	0.528574
0.751797	0.525206	1.0603	0.528892
0.752142	0.525494	1.06049	0.528896
0.755823	0.525575	1.06112	0.528915
0.756273	0.525662	1.06137	0.529474
0.75938	0.525933	1.06178	0.529493
0.759419	0.526241	1.06211	0.529639
0.760937	0.526812	1.06297	0.5301
0.761103	0.528262	1.06478	0.53169
0.762393	0.52864	1.065	0.532898
0.763292	0.529019	1.06547	0.533225
0.764464	0.529813	1.06592	0.533366
0.764801	0.531105	1.06649	0.533902
0.764852	0.531431	1.06658	0.534546
0.76611	0.532158	1.0666	0.535853
0.768479	0.533206	1.06689	0.536512
0.768994	0.533816	1.06791	0.538282
0.771607	0.534108	1.06796	0.538832
0.773329	0.534447	1.06988	0.539055
0.774415	0.53504	1.0707	0.539623
0.774966	0.535563	1.0709	0.540546
0.775013	0.538734	1.07384	0.542332
0.775455	0.538863	1.07421	0.542332
0.77653	0.539916	1.0746	0.542564
0.77672	0.539989	1.07494	0.542933
0.777456	0.542502	1.07763	0.543057
0.777582	0.542669	1.07888	0.543402
0.777764	0.544431	1.07898	0.543607
0.7781	0.544793	1.07931	0.544304
0.778597	0.54505	1.08031	0.544438
0.778705	0.5456	1.08035	0.545066
0.779816	0.546821	1.08089	0.547434
0.780846	0.5471	1.08119	0.547787
0.782871	0.547813	1.08169	0.548078
0.782885	0.547893	1.08367	0.548292
0.783135	0.54835	1.08421	0.548905
0.784387	0.548729	1.08809	0.549108
0.784549	0.548891	1.08939	0.549988
0.784985	0.550233	1.09008	0.550058
0.785239	0.551166	1.09009	0.550253
0.785509	0.552135	1.09222	0.550919
0.786292	0.552169	1.09278	0.551146
0.786293	0.55242	1.0954	0.553311
0.786377	0.553197	1.09612	0.553445
0.790513	0.553425	1.09677	0.554107
0.790522	0.553732	1.09764	0.554206
0.79188	0.553901	1.09911	0.55505
0.79494	0.554047	1.10025	0.555134
0.795557	0.554218	1.10031	0.556701
0.795602	0.555088	1.10305	0.556924
0.796225	0.555112	1.10573	0.558875
0.796271	0.555569	1.10628	0.560797
0.798355	0.555744	1.10669	0.561704
0.799925	0.555911	1.10735	0.561796
0.80008	0.555934	1.10933	0.562414
0.80189	0.556949	1.11016	0.562554
0.802038	0.557393	1.11023	0.562959
0.802858	0.557582	1.11107	0.563065
0.802903	0.557992	1.11216	0.563114
0.807221	0.558643	1.11258	0.564158
0.809514	0.558725	1.11344	0.564473
0.809681	0.559017	1.11562	0.56513
0.811514	0.559155	1.11589	0.565247
0.812544	0.559159	1.11599	0.565847
0.81397	0.559361	1.11658	0.566136
0.817939	0.559512	1.11659	0.566744
0.819466	0.560236	1.11685	0.568049
0.823077	0.560899	1.11734	0.568922
0.823902	0.561827	1.11783	0.568947
0.8262	0.562009	1.11862	0.569952
0.827702	0.562069	1.11891	0.571564
0.828661	0.562162	1.11936	0.571873
0.82888	0.562925	1.12021	0.572417
0.830357	0.563309	1.121	0.573279
0.831138	0.563409	1.1213	0.573478
0.833451	0.563665	1.12365	0.574293
0.834388	0.564416	1.12505	0.574322
0.83526	0.564692	1.12519	0.574941
0.836743	0.566202	1.12536	0.574954
0.837704	0.566608	1.12823	0.575156
0.839076	0.566638	1.12977	0.575168
0.840357	0.566991	1.13191	0.575253
0.840834	0.568088	1.13308	0.575309
0.841031	0.569198	1.13397	0.576682
0.842149	0.569418	1.13734	0.576844
0.842497	0.569699	1.13845	0.577348
0.842811	0.569965	1.13942	0.578635
0.844595	0.570456	1.14293	0.578718
0.845432	0.570617	1.14301	0.578731
0.846927	0.571128	1.14544	0.578913
0.84696	0.57146	1.14575	0.579371
0.847587	0.572211	1.1467	0.579634
0.849261	0.573084	1.147	0.581285
0.850013	0.573148	1.1484	0.581872
0.85034	0.573237	1.14939	0.582135
0.850663	0.573269	1.15338	0.582419
0.851288	0.57341	1.15568	0.58449
0.852312	0.573986	1.15661	0.584595
0.852363	0.574283	1.15666	0.585466
0.8524	0.574538	1.15884	0.586967
0.852755	0.575062	1.16081	0.588214
0.855413	0.575094	1.16198	0.588409
0.855615	0.575148	1.16245	0.588724
0.856196	0.575215	1.16388	0.590415
0.856378	0.575378	1.16501	0.590601
0.857874	0.575509	1.16788	0.591349
0.858104	0.576926	1.16861	0.593416
0.858132	0.577359	1.17019	0.594628
0.858847	0.577397	1.17037	0.595391
0.861265	0.577875	1.17153	0.59575
0.862496	0.578763	1.17358	0.595977
0.863605	0.579329	1.17521	0.596107
0.863939	0.579908	1.17693	0.596867
0.864251	0.581198	1.17792	0.597841
0.865855	0.58152	1.1796	0.59896
0.867099	0.582141	1.18107	0.599143
0.869693	0.583202	1.1838	0.599829
0.870768	0.58535	1.1842	0.600012
0.871901	0.585528	1.18516	0.600757
0.872602	0.585696	1.18636	0.601403
0.874533	0.586346	1.18787	0.601729
0.876879	0.586417	1.18834	0.60212
0.878373	0.586417	1.18835	0.605105
0.880873	0.587911	1.18943	0.605492
0.881563	0.588007	1.19024	0.605585
0.884239	0.589101	1.19116	0.606117
0.885738	0.589113	1.19208	0.606784
0.886769	0.589455	1.19267	0.607257
0.886872	0.591126	1.19506	0.607947
0.887331	0.591258	1.1962	0.608889
0.888925	0.591535	1.1967	0.610613
0.889503	0.591992	1.20013	0.610984
0.88964	0.592357	1.20092	0.611506
0.889689	0.593131	1.20377	0.613598
0.890405	0.593779	1.20426	0.615115
0.891235	0.59442	1.20456	0.615755
0.892245	0.594516	1.20593	0.616443
0.892334	0.594597	1.20727	0.616448
0.892504	0.594906	1.20878	0.616564
0.893338	0.595193	1.20884	0.616776
0.895452	0.59565	1.20995	0.617089
0.896414	0.596251	1.21022	0.617131
0.89775	0.596717	1.21154	0.617197
0.902416	0.596728	1.21332	0.619007
0.902719	0.596774	1.21836	0.62065
0.903089	0.596833	1.21908	0.623514
0.904294	0.597138	1.22025	0.623553
0.904505	0.597354	1.22042	0.625674
0.904829	0.597475	1.22043	0.626159
0.904962	0.597552	1.22193	0.626498
0.90552	0.597704	1.22214	0.628338
0.906014	0.597884	1.22382	0.630087
0.909636	0.598238	1.22513	0.630657
0.91005	0.599399	1.22626	0.631065
0.910852	0.599608	1.23345	0.631472
0.911496	0.600248	1.23395	0.632395
0.911725	0.600791	1.23491	0.632579
0.912503	0.600856	1.23717	0.633303
0.912606	0.602409	1.23781	0.633521
0.913976	0.602558	1.23995	0.634809
0.91398	0.603324	1.24119	0.635719
0.914228	0.603519	1.24159	0.636087
0.915544	0.603837	1.244	0.636361
0.918239	0.604019	1.245	0.636479
0.919438	0.604693	1.24622	0.636612
0.922807	0.605157	1.24679	0.637147
0.923388	0.605313	1.24837	0.638517
0.92427	0.605447	1.24853	0.638894
0.925554	0.605661	1.25171	0.639115
0.926731	0.605742	1.25236	0.639816
0.927472	0.606036	1.25361	0.641235
0.928796	0.606065	1.25464	0.641521
0.929407	0.606324	1.25484	0.643204
0.933409	0.606917	1.25561	0.64364
0.934311	0.608458	1.25649	0.646345
0.935074	0.609612	1.25704	0.646601
0.936306	0.609624	1.2574	0.646631
0.936613	0.609657	1.25776	0.647052
0.93733	0.609784	1.25783	0.648085
0.937579	0.609973	1.25952	0.64909
0.939688	0.610065	1.25983	0.649286
0.941995	0.61023	1.26213	0.649657
0.942675	0.61118	1.26237	0.649708
0.943848	0.611557	1.2631	0.649725
0.945078	0.612	1.26444	0.649782
0.947703	0.612244	1.26735	0.649876
0.948254	0.61225	1.26845	0.650362
0.951023	0.613052	1.27188	0.650455
0.951544	0.613058	1.27188	0.651544
0.953019	0.614191	1.27312	0.654481
0.956769	0.614746	1.27635	0.65483
0.959378	0.614963	1.27677	0.65592
0.962902	0.615936	1.27807	0.656325
0.963963	0.617315	1.27841	0.656547
0.964765	0.617857	1.27851	0.656801
0.964877	0.618097	1.27853	0.657898
0.965748	0.618226	1.27862	0.660264
0.965755	0.618243	1.27932	0.661333
0.966955	0.618844	1.28285	0.661437
0.968567	0.619426	1.28316	0.662011
0.968881	0.619749	1.28384	0.664074
0.969505	0.620383	1.28453	0.664205
0.969513	0.620694	1.28464	0.664425
0.971978	0.623309	1.28706	0.666791
0.97209	0.623916	1.28765	0.666958
0.973949	0.626258	1.28988	0.667927
0.974456	0.626554	1.29183	0.670431
0.975986	0.626611	1.29351	0.670445
0.977076	0.626846	1.29357	0.671181
0.978378	0.627194	1.29484	0.67275
0.979927	0.628626	1.29564	0.672765
0.98031	0.629592	1.29598	0.674622
0.980375	0.629699	1.29687	0.675016
0.983476	0.629867	1.29749	0.675833
0.984555	0.630056	1.30102	0.675936
0.985575	0.63009	1.30107	0.676211
0.988203	0.630477	1.30441	0.676732
0.98878	0.630613	1.30941	0.677279
0.991543	0.630788	1.30948	0.677398
0.99216	0.631061	1.31155	0.677596
0.992926	0.631086	1.31285	0.678312
0.994653	0.631305	1.31349	0.678546
0.995364	0.63193	1.31398	0.679046
0.996695	0.632127	1.31533	0.679592
1.00105	0.632219	1.31569	0.679652
1.00142	0.63335	1.31671	0.679732
1.00185	0.6336	1.3173	0.679733
1.0039	0.633704	1.31873	0.68043
1.00408	0.633874	1.32223	0.680761
1.00712	0.634286	1.32386	0.681714
1.00864	0.634508	1.32424	0.681808
1.00919	0.634777	1.33129	0.682582
1.01083	0.634947	1.3328	0.68352
1.01373	0.635136	1.33441	0.6837
1.01486	0.635242	1.33564	0.687165
1.01654	0.635453	1.33655	0.687383
1.0171	0.636052	1.34011	0.687992
1.01717	0.637098	1.34051	0.688805
1.0175	0.63719	1.34125	0.689312
1.01788	0.63753	1.34335	0.689959
1.01897	0.637608	1.34355	0.691209
1.01949	0.638161	1.34402	0.691962
1.02102	0.638377	1.3471	0.693283
1.02319	0.63873	1.34876	0.694279
1.02321	0.639116	1.35342	0.695552
1.02336	0.639116	1.35442	0.696497
1.02421	0.63996	1.35728	0.696548
1.02508	0.640041	1.35756	0.696969
1.02559	0.640087	1.36441	0.699655
1.02702	0.640319	1.36599	0.699791
1.0274	0.640432	1.37001	0.699791
1.02772	0.64047	1.37163	0.701067
1.0295	0.64079	1.37239	0.701362
1.02956	0.641317	1.3739	0.701421
1.03164	0.641387	1.37455	0.701471
1.03221	0.641851	1.37463	0.701889
1.03223	0.641898	1.37528	0.702152
1.03364	0.642038	1.37631	0.70227
1.03535	0.642976	1.38058	0.702401
1.03571	0.643526	1.38127	0.702724
1.03615	0.644063	1.38194	0.702724
1.03713	0.644655	1.38218	0.703515
1.03724	0.645657	1.3839	0.703754
1.03767	0.645943	1.38397	0.704082
1.0394	0.646377	1.38458	0.706354
1.04267	0.646718	1.38569	0.70729
1.04272	0.647527	1.3884	0.708314
1.04315	0.647562	1.38901	0.708362
1.04416	0.647904	1.38902	0.709178
1.04557	0.649989	1.39042	0.71133
1.04939	0.649991	1.39064	0.711756
1.05031	0.650911	1.39099	0.713166
1.05134	0.651242	1.39503	0.715022
1.05239	0.65154	1.39945	0.715583
1.0527	0.651632	1.40147	0.718827
1.05274	0.652096	1.40617	0.719248
1.05443	0.652723	1.41118	0.72034
1.05524	0.652926	1.41128	0.720513
1.05819	0.652937	1.41242	0.721119
1.05914	0.653169	1.41531	0.722158
1.06005	0.653199	1.41744	0.722986
1.06005	0.653217	1.41811	0.723896
1.06256	0.653253	1.41919	0.724834
1.06387	0.653284	1.42153	0.726053
1.06486	0.653359	1.42166	0.726956
1.06647	0.653859	1.42192	0.727658
1.0666	0.654272	1.42196	0.727705
1.06724	0.654441	1.42215	0.727733
1.06889	0.65485	1.42239	0.727807
1.06921	0.656067	1.42522	0.729882
1.07009	0.65647	1.42597	0.730032
1.07487	0.656584	1.42635	0.730377
1.07546	0.657201	1.42706	0.731902
1.07714	0.657465	1.42921	0.73216
1.07826	0.658025	1.42932	0.73298
1.0784	0.658199	1.43119	0.733032
1.08158	0.659018	1.432	0.733061
1.08282	0.659066	1.43274	0.733368
1.08371	0.660179	1.43375	0.734574
1.08609	0.660495	1.43441	0.734887
1.08655	0.660756	1.4348	0.737327
1.08799	0.661256	1.43499	0.73757
1.0881	0.661833	1.4363	0.739423
1.08977	0.662017	1.43817	0.739894
1.09131	0.662412	1.43866	0.740455
1.09279	0.66261	1.44038	0.742528
1.09428	0.663776	1.44174	0.743291
1.09573	0.663847	1.44613	0.744062
1.09589	0.663936	1.45293	0.744232
1.09909	0.663989	1.45343	0.74439
1.1042	0.664568	1.4541	0.74542
1.10668	0.665219	1.45498	0.745452
1.10899	0.665874	1.45505	0.745591
1.11274	0.666204	1.45774	0.745938
1.11732	0.666574	1.46299	0.746096
1.1195	0.666591	1.46535	0.746746
1.12372	0.666743	1.46676	0.746937
1.12389	0.667027	1.46745	0.747125
1.1244	0.667379	1.46928	0.748893
1.12515	0.668162	1.47042	0.749158
1.12536	0.668175	1.4725	0.753041
1.13259	0.668184	1.47372	0.754296
1.13346	0.66924	1.47407	0.754396
1.13823	0.66963	1.47502	0.754405
1.13868	0.66963	1.47665	0.756213
1.14038	0.670584	1.47961	0.757816
1.141	0.671545	1.48123	0.759472
1.14261	0.671721	1.4821	0.75998
1.14356	0.672536	1.48716	0.760279
1.1481	0.672616	1.49092	0.761187
1.1485	0.672973	1.49249	0.762653
1.15028	0.673071	1.49544	0.762685
1.15361	0.673302	1.49576	0.763289
1.15397	0.673421	1.49684	0.76329
1.15537	0.674766	1.49692	0.765023
1.15564	0.675384	1.50026	0.766019
1.15578	0.676198	1.50029	0.766262
1.15842	0.678263	1.50221	0.766601
1.16103	0.678302	1.5033	0.766714
1.16118	0.679278	1.50545	0.768289
1.16596	0.679714	1.50575	0.769606
1.16605	0.679941	1.51185	0.770097
1.16709	0.680064	1.51262	0.77101
1.17147	0.68008	1.51311	0.771099
1.17208	0.6809	1.51484	0.77307
1.17345	0.682689	1.51546	0.773146
1.17779	0.682988	1.51588	0.773696
1.17785	0.683059	1.51946	0.773777
1.1785	0.683448	1.52223	0.775138
1.17986	0.683631	1.52844	0.77607
1.18112	0.684307	1.52948	0.776154
1.18233	0.684376	1.52984	0.776297
1.18513	0.684922	1.53228	0.778016
1.18972	0.685081	1.53618	0.77802
1.19198	0.685395	1.53683	0.778037
1.19317	0.685524	1.53693	0.778897
1.19402	0.685763	1.53748	0.779702
1.19609	0.686807	1.54136	0.780684
1.19852	0.686825	1.54542	0.781378
1.20491	0.686886	1.54567	0.781726
1.20566	0.687743	1.54852	0.781775
1.20606	0.687915	1.55233	0.782551
1.21117	0.688499	1.55469	0.782849
1.21183	0.688575	1.5586	0.784371
1.21523	0.688966	1.56047	0.78453
1.21679	0.689026	1.56116	0.786525
1.21968	0.689727	1.56644	0.788422
1.22335	0.689922	1.56708	0.789422
1.22424	0.691143	1.56714	0.789581
1.22445	0.691163	1.57416	0.789703
1.22533	0.691167	1.57515	0.790792
1.22693	0.691207	1.57677	0.79113
1.22773	0.69127	1.57783	0.791972
1.22889	0.691692	1.57957	0.792241
1.2302	0.691694	1.58183	0.792712
1.23106	0.691829	1.58307	0.793797
1.23207	0.692168	1.58312	0.794327
1.23274	0.692179	1.58876	0.795801
1.23316	0.692725	1.59004	0.797602
1.23431	0.693393	1.59061	0.800488
1.23602	0.693497	1.59559	0.801063
1.23663	0.693617	1.59605	0.801408
1.23884	0.6939	1.59792	0.802498
1.23895	0.694299	1.5999	0.803381
1.24288	0.695336	1.60045	0.804242
1.24418	0.696535	1.60053	0.806373
1.24424	0.697037	1.60372	0.806879
1.24908	0.697113	1.60621	0.807252
1.24926	0.697141	1.61415	0.807576
1.24955	0.697654	1.61621	0.807977
1.25251	0.697915	1.61703	0.80889
1.25338	0.699459	1.62291	0.810257
1.25395	0.70104	1.62327	0.81075
1.25497	0.701148	1.62372	0.811894
1.25685	0.701279	1.62516	0.811934
1.26815	0.701906	1.62615	0.815799
1.26841	0.702236	1.62894	0.817713
1.26876	0.702254	1.63086	0.818424
1.26939	0.702595	1.63209	0.8186
1.2702	0.702781	1.63381	0.818718
1.27303	0.702781	1.63764	0.819695
1.27359	0.703121	1.63787	0.820631
1.2742	0.703376	1.64107	0.821502
1.2743	0.704877	1.64342	0.821927
1.27975	0.70518	1.64486	0.822684
1.28039	0.706048	1.64492	0.823579
1.28097	0.706254	1.64548	0.824277
1.28143	0.707037	1.64795	0.825546
1.28256	0.70772	1.64857	0.826547
1.28257	0.70812	1.65902	0.827742
1.28726	0.70902	1.66008	0.828402
1.2949	0.710676	1.662	0.830046
1.29913	0.710872	1.66214	0.830254
1.3011	0.711112	1.66389	0.830396
1.30279	0.711977	1.67147	0.832006
1.30546	0.712453	1.67317	0.83224
1.30557	0.712905	1.67775	0.8324
1.30771	0.713556	1.68141	0.832761
1.31083	0.71382	1.68489	0.835892
1.31337	0.714475	1.68569	0.836486
1.31342	0.716106	1.687	0.83672
1.31481	0.716375	1.69077	0.837033
1.31486	0.716689	1.69193	0.837788
1.31529	0.716874	1.69262	0.837985
1.31866	0.716934	1.69292	0.83868
1.31971	0.717	1.69792	0.839186
1.3219	0.717996	1.7003	0.839581
1.32895	0.718147	1.71969	0.839632
1.33181	0.71831	1.72364	0.841344
1.3406	0.718844	1.72659	0.841738
1.34347	0.7202	1.73041	0.841931
1.34715	0.720615	1.73369	0.842424
1.35046	0.721	1.73795	0.844323
1.35095	0.7217	1.73824	0.844562
1.35497	0.723371	1.73988	0.845147
1.35646	0.723513	1.74499	0.845546
1.35808	0.723645	1.74834	0.848073
1.36574	0.723676	1.7488	0.849885
1.36577	0.723932	1.75361	0.850252
1.37146	0.724006	1.75925	0.850336
1.37381	0.724531	1.76164	0.85073
1.37569	0.724586	1.76212	0.851497
1.37761	0.725924	1.76237	0.852296
1.38009	0.726493	1.76407	0.852627
1.38058	0.726989	1.7662	0.857368
1.38556	0.727382	1.77085	0.861119
1.38843	0.727741	1.77182	0.861666
1.39429	0.728616	1.77466	0.866836
1.39745	0.72886	1.77547	0.867199
1.39945	0.72908	1.77763	0.867949
1.40291	0.729216	1.78221	0.86803
1.40539	0.730507	1.78475	0.86914
1.40773	0.730877	1.78881	0.871086
1.40776	0.731754	1.79123	0.871813
1.41092	0.731878	1.79689	0.873771
1.41205	0.732899	1.79695	0.873998
1.41244	0.73292	1.80408	0.87412
1.41593	0.733495	1.80473	0.874454
1.41666	0.733971	1.80562	0.874551
1.41822	0.734401	1.80595	0.874714
1.41931	0.7352	1.80612	0.874779
1.41978	0.735272	1.81326	0.877304
1.42187	0.735293	1.8161	0.87905
1.42392	0.736836	1.82035	0.879385
1.42531	0.737089	1.82167	0.880075
1.43247	0.73786	1.82388	0.880208
1.43281	0.738064	1.826	0.880262
1.43495	0.738507	1.82723	0.882661
1.4409	0.738845	1.82746	0.884491
1.44132	0.739886	1.82787	0.888296
1.44709	0.740181	1.83025	0.88965
1.44726	0.740422	1.83429	0.890521
1.45082	0.740998	1.8349	0.890532
1.45322	0.741444	1.83616	0.891334
1.45521	0.741594	1.83652	0.891925
1.4602	0.742174	1.83839	0.895083
1.4604	0.743326	1.84148	0.896935
1.46791	0.744002	1.84432	0.896979
1.46965	0.744011	1.84949	0.897404
1.47209	0.744547	1.85233	0.897486
1.47528	0.744547	1.85313	0.897718
1.47712	0.745679	1.85897	0.89805
1.48091	0.74574	1.86047	0.898351
1.49065	0.746284	1.8614	0.899446
1.4942	0.746666	1.86187	0.899914
1.49491	0.747253	1.86254	0.900638
1.49538	0.747623	1.86369	0.90207
1.49651	0.747926	1.86514	0.905584
1.5044	0.748396	1.87308	0.905744
1.50558	0.748594	1.87547	0.906398
1.50562	0.748873	1.88082	0.910727
1.50576	0.749935	1.88332	0.912298
1.50789	0.75021	1.88385	0.91235
1.51063	0.750306	1.88521	0.912452
1.51118	0.750309	1.88528	0.912757
1.51123	0.750417	1.88687	0.915876
1.51735	0.751072	1.88961	0.916247
1.52238	0.751138	1.8922	0.920449
1.5227	0.751543	1.89283	0.922406
1.52293	0.751564	1.8932	0.923197
1.52327	0.752073	1.8948	0.924165
1.52696	0.752079	1.89554	0.924487
1.52904	0.752082	1.89747	0.925715
1.52944	0.752245	1.90097	0.926437
1.53217	0.75273	1.90234	0.926534
1.53503	0.752855	1.90322	0.928494
1.54381	0.753451	1.91297	0.929323
1.54572	0.753468	1.92707	0.930924
1.55074	0.753552	1.93084	0.931158
1.55139	0.754265	1.93673	0.931209
1.5535	0.755113	1.9386	0.931214
1.55721	0.756155	1.94177	0.932078
1.55908	0.75661	1.94777	0.93242
1.55921	0.756958	1.94811	0.933105
1.56045	0.75713	1.95106	0.934864
1.5608	0.757616	1.95371	0.935117
1.56171	0.758559	1.96382	0.935659
1.56475	0.758922	1.97089	0.938204
1.56627	0.758947	1.98312	0.939654
1.57088	0.7591	2.00671	0.941549
1.57163	0.759108	2.01083	0.942327
1.57263	0.759515	2.01169	0.943941
1.57356	0.759573	2.01487	0.945314
1.57661	0.759954	2.01737	0.946611
1.57924	0.759971	2.02258	0.948544
1.5831	0.760833	2.03034	0.950926
1.58347	0.761804	2.03173	0.951131
1.58368	0.761943	2.03598	0.951206
1.58578	0.762119	2.03799	0.951613
1.59546	0.762134	2.0441	0.951722
1.60008	0.763087	2.05132	0.95176
1.60143	0.763207	2.05349	0.955196
1.60149	0.763477	2.05584	0.957018
1.60382	0.763617	2.05685	0.957524
1.60464	0.76381	2.06921	0.957571
1.60624	0.764077	2.07867	0.958361
1.61052	0.764141	2.08164	0.959939
1.61102	0.764601	2.0823	0.961131
1.61404	0.764949	2.0829	0.962468
1.6149	0.765664	2.0904	0.96291
1.62396	0.765781	2.0947	0.963539
1.6249	0.766395	2.09565	0.964565
1.62756	0.766421	2.10119	0.9673
1.63003	0.767385	2.10238	0.967649
1.63216	0.767871	2.10729	0.969152
1.63558	0.769196	2.10883	0.970108
1.63881	0.769452	2.11079	0.971977
1.6408	0.76981	2.11195	0.972071
1.64997	0.770297	2.11563	0.973186
1.65809	0.770869	2.12185	0.97365
1.65959	0.77126	2.12192	0.973961
1.66002	0.771412	2.12273	0.976215
1.66666	0.771609	2.12464	0.976303
1.6702	0.771663	2.1253	0.976657
1.67459	0.771949	2.12716	0.981376
1.67642	0.772146	2.12927	0.981464
1.67867	0.772584	2.13843	0.98379
1.68011	0.773847	2.13867	0.984003
1.68029	0.77443	2.14083	0.985293
1.68104	0.774588	2.14934	0.985833
1.68348	0.774896	2.15424	0.98912
1.68469	0.776036	2.15508	0.989815
1.69283	0.776076	2.15922	0.991415
1.69394	0.776118	2.16122	0.992803
1.696	0.777415	2.17026	0.993795
1.69863	0.778301	2.17589	0.994448
1.69939	0.778411	2.18692	0.995212
1.70146	0.778738	2.19897	0.996989
1.70419	0.77918	2.20054	0.99733
1.70812	0.77929	2.20209	1.00011
1.71012	0.780549	2.20273	1.00106
1.71186	0.78088	2.21581	1.00254
1.71477	0.781312	2.22279	1.00341
1.71778	0.782191	2.22321	1.00347
1.71781	0.782965	2.2319	1.004
1.71962	0.783742	2.23487	1.00431
1.72128	0.784016	2.24252	1.00485
1.72161	0.78431	2.24839	1.00515
1.72403	0.7857	2.24998	1.00694
1.7262	0.785735	2.25602	1.00735
1.72772	0.785735	2.26641	1.00822
1.73829	0.786488	2.26866	1.01058
1.74108	0.78683	2.2925	1.01063
1.74725	0.786915	2.29571	1.01072
1.74746	0.787113	2.30048	1.01264
1.75047	0.787166	2.3027	1.01455
1.75666	0.787502	2.31237	1.01464
1.76087	0.788129	2.31941	1.01483
1.76131	0.788288	2.32235	1.01545
1.76193	0.789518	2.34662	1.01626
1.76267	0.790936	2.34732	1.01816
1.76518	0.791057	2.34846	1.01882
1.76541	0.791334	2.36163	1.01922
1.76583	0.791693	2.36237	1.02009
1.76609	0.791808	2.37194	1.02071
1.76866	0.792754	2.38051	1.02473
1.76908	0.792811	2.38517	1.02529
1.77765	0.792895	2.38524	1.026
1.78191	0.793043	2.40864	1.02639
1.78351	0.793385	2.40898	1.0267
1.78437	0.7935	2.40945	1.02675
1.78793	0.793812	2.41095	1.02768
1.78811	0.79382	2.41103	1.02987
1.80029	0.7939	2.41989	1.03126
1.80424	0.794876	2.43906	1.03206
1.80695	0.794884	2.4602	1.03392
1.80894	0.795142	2.46119	1.03995
1.81008	0.795774	2.4661	1.04019
1.81095	0.79666	2.47064	1.0439
1.81341	0.79721	2.48027	1.04453
1.81444	0.797285	2.48816	1.04518
1.8152	0.797869	2.49286	1.04552
1.82755	0.799388	2.505	1.04629
1.83674	0.79974	2.5096	1.04747
1.84325	0.799967	2.52623	1.04765
1.8434	0.800505	2.52965	1.04841
1.84551	0.801147	2.53095	1.04897
1.84692	0.80122	2.53106	1.05046
1.85011	0.802042	2.53456	1.05181
1.85601	0.802283	2.54142	1.05276
1.85885	0.802358	2.55061	1.05287
1.86143	0.802659	2.56064	1.05535
1.86235	0.80286	2.57157	1.05553
1.86618	0.803327	2.57261	1.05637
1.86812	0.803723	2.61205	1.0593
1.86836	0.803757	2.65167	1.06019
1.86907	0.803911	2.66867	1.06192
1.87143	0.80408	2.68067	1.06256
1.87174	0.804913	2.69113	1.06338
1.87453	0.805846	2.70372	1.06834
1.8818	0.80626	2.72077	1.0684
1.88885	0.806567	2.73322	1.07363
1.89226	0.806888	2.74341	1.07497
1.89705	0.807748	2.74661	1.07558
1.90932	0.807758	2.75694	1.07928
1.9148	0.807884	2.76966	1.08007
1.92328	0.808133	2.77886	1.08182
1.92552	0.808289	2.78368	1.08214
1.92802	0.808339	2.80545	1.08236
1.92953	0.808444	2.80607	1.08405
1.93279	0.808713	2.85989	1.08437
1.94114	0.808772	2.87479	1.0852
1.94364	0.808955	2.88744	1.08557
1.94643	0.810795	2.91415	1.08809
1.95222	0.811561	2.92744	1.08829
1.95841	0.811695	2.9676	1.08903
1.9625	0.811783	2.97773	1.08958
1.96307	0.812645	2.97892	1.09481
1.9635	0.813464	3.01671	1.09693
1.96593	0.814435	3.06893	1.09715
1.96953	0.81507	3.08076	1.09785
1.97553	0.815082	3.09475	1.09957
1.98491	0.815434	3.12851	1.101
1.98794	0.81571	3.13131	1.1027
1.98916	0.815805	3.146	1.10342
1.99141	0.816165	3.1484	1.10388
1.99461	0.816968	3.25045	1.10456
1.99917	0.817502	3.25375	1.10497
2.00377	0.817899	3.28289	1.10502
2.01325	0.81829	3.43093	1.1055
2.01545	0.819901	3.59843	1.10581
2.01953	0.82016	3.60174	1.10784
2.02069	0.820368	3.61587	1.109
2.0269	0.820775	3.62999	1.11395
2.03391	0.821063	3.66844	1.11397
2.04817	0.821489	3.75591	1.11418
2.0608	0.82162	3.75891	1.11659
2.07065	0.821732	3.76749	1.12045
2.07247	0.822379	3.8435	1.1206
2.07305	0.822693	3.98807	1.12098
2.08459	0.823302	4.05644	1.12258
2.09317	0.823919	4.06192	1.12447
2.09336	0.824191	4.15371	1.12526
2.09768	0.824214	4.20805	1.12896
2.1009	0.824615	4.21018	1.13336
2.10498	0.824656	4.34088	1.13543
2.10581	0.824885	4.68339	1.13724
2.10863	0.824913	5.18919	1.13763
2.10986	0.825199	5.31415	1.13896
2.11813	0.8259	5.32049	1.13961
2.12778	0.826105	5.37592	1.14842
2.12879	0.826153	6.58283	1.15083
2.12971	0.826459	6.75589	1.15118
2.13823	0.826709	6.77503	1.15263
2.13837	0.827113	6.83114	1.1534
2.1493	0.827375	7.85728	1.15553
2.15044	0.827774		1.15557
2.15435	0.827844		1.15652
2.15623	0.827961		1.15957
2.16955	0.828028		1.16162
2.18784	0.828071		1.16302
2.20631	0.828112		1.16636
2.20885	0.828933		1.16793
2.21472	0.829306		1.16858
2.22376	0.830046		1.16928
2.22471	0.831564		1.1701
2.2378	0.831616		1.17093
2.23822	0.832031		1.1726
2.23915	0.832103		1.17675
2.2425	0.83213		1.17695
2.26334	0.832588		1.17707
2.26388	0.832607		1.17719
2.27369	0.832628		1.17813
2.28523	0.832882		1.17927
2.29051	0.832957		1.18071
2.29378	0.833183		1.18127
2.30065	0.8333		1.18186
2.30268	0.833334		1.18195
2.30458	0.834688		1.18219
2.30876	0.834764		1.18267
2.31266	0.834813		1.18384
2.31534	0.8349		1.18506
2.33923	0.835733		1.18698
2.34146	0.836709		1.18715
2.35312	0.837569		1.18965
2.36132	0.83863		1.19386
2.38543	0.838867		1.19583
2.38711	0.839311		1.19629
2.38918	0.839471		1.19777
2.39202	0.840141		1.19819
2.40736	0.840209		1.19851
2.40768	0.84069		1.20278
2.41643	0.840974		1.20336
2.42658	0.84164		1.20346
2.4376	0.84176		1.20755
2.44937	0.842544		1.20774
2.46144	0.842574		1.20778
2.46293	0.843251		1.20849
2.47293	0.843445		1.20967
2.47932	0.843665		1.21295
2.47956	0.843786		1.2141
2.48963	0.845238		1.21444
2.5006	0.845501		1.2161
2.50733	0.8456		1.21676
2.51244	0.845766		1.21755
2.51468	0.845862		1.21762
2.53795	0.846034		1.21812
2.54139	0.846888		1.22002
2.54566	0.847124		1.22135
2.54716	0.847396		1.22205
2.5566	0.84747		1.2231
2.5611	0.847496		1.22522
2.5632	0.848051		1.22695
2.58323	0.848686		1.2273
2.58528	0.848819		1.23022
2.59131	0.848969		1.23193
2.59498	0.849145		1.23383
2.61513	0.849247		1.23915
2.62128	0.849639		1.23982
2.63313	0.849704		1.23997
2.63548	0.850753		1.24539
2.65225	0.851289		1.24732
2.67305	0.851857		1.24937
2.67986	0.851896		1.24993
2.68056	0.851897		1.25019
2.68517	0.851929		1.25126
2.69874	0.852166		1.25612
2.7262	0.853435		1.25741
2.7607	0.854772		1.25877
2.77363	0.855		1.25945
2.78736	0.855281		1.25979
2.79697	0.855446		1.26136
2.80011	0.855825		1.2632
2.82075	0.855862		1.26352
2.8223	0.856075		1.26383
2.83183	0.856075		1.26472
2.84004	0.856969		1.27105
2.85232	0.856977		1.27114
2.87575	0.857001		1.27932
2.88306	0.857728		1.2828
2.88355	0.857754		1.28305
2.90241	0.857789		1.28645
2.90795	0.8592		1.28679
2.91404	0.8597		1.28692
2.91413	0.860388		1.29402
2.92817	0.861496		1.29578
2.9459	0.861628		1.29807
2.95782	0.862136		1.30002
2.96454	0.862934		1.30216
2.99383	0.86317		1.30241
3.01809	0.863496		1.30317
3.0287	0.863752		1.30553
3.03305	0.863787		1.30671
3.04443	0.864152		1.31032
3.06647	0.864743		1.31177
3.07401	0.86486		1.32083
3.07813	0.865687		1.32764
3.08308	0.866242		1.32851
3.08431	0.8672		1.32865
3.09178	0.868344		1.32879
3.10528	0.868603		1.33196
3.12779	0.869086		1.33328
3.13734	0.869259		1.33503
3.13843	0.869388		1.33711
3.15832	0.869442		1.33752
3.1886	0.869718		1.33778
3.1946	0.869971		1.34169
3.25266	0.87007		1.34613
3.26302	0.871091		1.34616
3.26382	0.872545		1.35043
3.26593	0.872612		1.35431
3.29927	0.872997		1.35546
3.30826	0.873047		1.35752
3.32171	0.873373		1.35802
3.32216	0.873381		1.35849
3.33077	0.873845		1.36058
3.36434	0.873968		1.36301
3.3746	0.874412		1.36369
3.39201	0.874575		1.3708
3.39928	0.875097		1.37305
3.39943	0.875291		1.3736
3.44781	0.875759		1.37389
3.49592	0.875972		1.37396
3.5032	0.876272		1.38089
3.51496	0.876551		1.38125
3.59997	0.876904		1.38163
3.62983	0.877274		1.3822
3.63691	0.878797		1.38781
3.63807	0.8791		1.38886
3.63849	0.879241		1.38922
3.65352	0.87936		1.39063
3.66209	0.879587		1.39381
3.72359	0.880032		1.39386
3.73612	0.880137		1.39407
3.74077	0.881546		1.39583
3.76822	0.882579		1.39613
3.7828	0.882757		1.3994
3.81747	0.883243		1.40058
3.82477	0.88366		1.40279
3.85572	0.884		1.4069
3.88051	0.884002		1.41254
3.88207	0.884119		1.41424
3.92247	0.884283		1.4148
3.98011	0.884591		1.41488
4.01442	0.88502		1.41657
4.03479	0.885344		1.41731
4.10234	0.885506		1.41905
4.15065	0.886247		1.4206
4.19161	0.886578		1.42161
4.27052	0.887076		1.42258
4.30134	0.887606		1.42277
4.34488	0.887671		1.42569
4.38453	0.887748		1.42749
4.39769	0.888		1.4281
4.40443	0.88802		1.43034
4.43153	0.888221		1.43549
4.49594	0.888591		1.43576
4.53014	0.889002		1.43956
4.54769	0.88926		1.43998
4.55055	0.889353		1.44006
4.60868	0.88987		1.44104
4.61636	0.890368		1.44422
4.71436	0.890764		1.44488
4.73358	0.891		1.44524
4.79547	0.891152		1.44613
4.92325	0.891166		1.45198
4.92741	0.892383		1.45734
5.06012	0.892548		1.45874
5.10462	0.892971		1.45929
5.13173	0.893382		1.46017
5.15651	0.893658		1.46064
5.15765	0.89372		1.46067
5.17836	0.89382		1.46351
5.26478	0.893936		1.47051
5.27428	0.894013		1.47536
5.27487	0.894091		1.47641
5.2921	0.894335		1.47755
5.31883	0.894798		1.48061
5.32746	0.894912		1.48593
5.34067	0.895552		1.48625
5.34906	0.896172		1.48863
5.39249	0.896292		1.48897
5.42816	0.896589		1.49119
5.4482	0.897539		1.49133
5.58342	0.898269		1.49152
5.64745	0.899021		1.49872
5.6655	0.899745		1.50021
5.68686	0.900731		1.50631
5.71982	0.901614		1.50916
5.75646	0.902608		1.50981
5.75937	0.903459		1.51088
5.78728	0.90348		1.51303
5.90709	0.904296		1.51666
6.09607	0.904303		1.51923
6.2562	0.904705		1.52157
6.2885	0.904733		1.522
6.36112	0.905033		1.52335
6.38166	0.90522		1.53116
6.47562	0.90574		1.53691
6.47661	0.906261		1.5375
6.56076	0.906815		1.54369
6.56402	0.907677		1.55062
6.87816	0.907802		1.55404
7.00285	0.908484		1.55894
7.13594	0.908549		1.55948
7.26692	0.908563		1.55967
7.52663	0.908614		1.56084
7.7075	0.908883		1.56142
7.84137	0.909244		1.5696
7.89568	0.909443		1.57094
8.04896	0.909648		1.57148
8.08395	0.911196		1.58385
8.15759	0.911373		1.58963
8.4614	0.911874		1.59075
8.46953	0.911928		1.59266
8.51762	0.912321		1.59322
9.38789	0.912843		1.59328
9.62524	0.912947		1.59605
11.7869	0.913403		1.59606
11.888	0.913425		1.59711
12.5262	0.913506		1.59899
15.2199	0.914826		1.60118
16.1345	0.914826		1.60169
	0.914982		1.60607
	0.915342		1.6091
	0.915402		1.62459
	0.91586		1.63202
	0.916392		1.63346
	0.916399		1.63838
	0.916475		1.64761
	0.916788		1.65111
	0.917207		1.65962
	0.91748		1.66108
	0.917725		1.66395
	0.918045		1.6684
	0.918458		1.66963
	0.91872		1.67121
	0.919255		1.67483
	0.91931		1.67655
	0.919327		1.67932
	0.919399		1.67982
	0.920128		1.68017
	0.92038		1.68306
	0.920392		1.68316
	0.920733		1.68753
	0.921181		1.69118
	0.921556		1.69311
	0.921755		1.70226
	0.922088		1.70798
	0.922322		1.70845
	0.922656		1.71036
	0.923304		1.71561
	0.923334		1.71651
	0.923455		1.7174
	0.924231		1.71912
	0.924245		1.72153
	0.924258		1.72158
	0.924636		1.72196
	0.924883		1.72342
	0.924911		1.72746
	0.925467		1.73253
	0.9267		1.73675
	0.926961		1.74063
	0.927297		1.74108
	0.927737		1.74375
	0.927936		1.74401
	0.928562		1.75385
	0.928675		1.7558
	0.929493		1.7586
	0.930658		1.76079
	0.930809		1.76865
	0.930872		1.77723
	0.93172		1.78119
	0.931904		1.78317
	0.931921		1.78522
	0.932286		1.78617
	0.93233		1.78672
	0.932525		1.78883
	0.933042		1.79289
	0.935299		1.79936
	0.935515		1.80285
	0.935558		1.80353
	0.935744		1.81363
	0.936018		1.81457
	0.936652		1.81493
	0.936812		1.82361
	0.936908		1.82423
	0.937443		1.82945
	0.93777		1.83892
	0.937788		1.84166
	0.938153		1.8438
	0.938203		1.85288
	0.938525		1.85626
	0.939123		1.86114
	0.939783		1.86723
	0.939858		1.87326
	0.941409		1.87392
	0.94155		1.87571
	0.941677		1.87602
	0.941714		1.89346
	0.942145		1.90324
	0.94239		1.90851
	0.942731		1.91018
	0.942813		1.91019
	0.942821		1.91316
	0.943164		1.91612
	0.943268		1.92392
	0.9434		1.92467
	0.943694		1.92661
	0.943948		1.92672
	0.944198		1.93423
	0.944263		1.94546
	0.944632		1.95474
	0.945709		1.95586
	0.946968		1.95716
	0.947012		1.96163
	0.947834		1.96432
	0.948199		1.96787
	0.9485		1.97027
	0.948516		1.97403
	0.948764		1.98515
	0.949658		1.98619
	0.950072		1.98645
	0.950178		1.98771
	0.950197		1.99221
	0.95024		2.00389
	0.950423		2.00634
	0.951152		2.0085
	0.951406		2.01116
	0.951783		2.02168
	0.952397		2.02729
	0.952431		2.03319
	0.952647		2.03529
	0.952888		2.03925
	0.953344		2.04028
	0.953604		2.0638
	0.953638		2.06584
	0.954591		2.06652
	0.954835		2.07084
	0.955183		2.08219
	0.955656		2.10028
	0.956359		2.10776
	0.956455		2.11503
	0.956981		2.11709
	0.957574		2.11887
	0.958649		2.13083
	0.959413		2.13741
	0.95947		2.13948
	0.960308		2.14154
	0.96056		2.14508
	0.962087		2.1528
	0.962947		2.15774
	0.963451		2.15841
	0.963713		2.16582
	0.96375		2.16959
	0.964786		2.17676
	0.965218		2.18554
	0.965584		2.18616
	0.965636		2.18763
	0.965816		2.19462
	0.96611		2.19762
	0.96614		2.2021
	0.966265		2.21219
	0.966389		2.21792
	0.966541		2.2223
	0.966748		2.22359
	0.96684		2.22447
	0.967181		2.22578
	0.967426		2.22593
	0.968298		2.2328
	0.968547		2.24223
	0.968891		2.24887
	0.969153		2.26356
	0.969249		2.26557
	0.969282		2.2662
	0.969339		2.26808
	0.969814		2.26868
	0.970489		2.28726
	0.970952		2.2912
	0.97102		2.30038
	0.971224		2.30061
	0.971228		2.30751
	0.971237		2.32754
	0.971524		2.33405
	0.971537		2.33417
	0.972297		2.33468
	0.97244		2.33865
	0.972538		2.3428
	0.973256		2.35185
	0.973659		2.35201
	0.97469		2.36691
	0.974729		2.38038
	0.975597		2.38982
	0.976624		2.39985
	0.976701		2.41976
	0.976718		2.42045
	0.977144		2.42837
	0.977179		2.43984
	0.977829		2.44165
	0.97788		2.46104
	0.978853		2.46539
	0.978888		2.47606
	0.979291		2.48298
	0.979931		2.49089
	0.980939		2.49173
[truncated: 2,142 more rows]

## Sheet: Fig14A
			Dendrite	Synapses	Synapses	Synapses	Synapses
			number	from	from	from	from
		Case	in Fig 14A	Amy RL	RS	F	ID
		BN	1	0	0	0	3
		BN	2	0	0	3	2
		BL	3	0	7	1	0
		BL	4	0	13	0	1
		BL	5	0	13	0	1
		BL	6	1	0	2	2
		BN	7	1	0	1	1
		BN	8	1	0	1	2
		BN	9	1	0	7	0
		BN	10	1	0	0	3
		BN	11	1	0	2	2
		BN	12	1	1	1	0
		BN	13	1	1	1	1
		BN	14	1	2	1	5
		BN	15	1	4	1	1
		BN	16	2	0	2	1
		BN	17	2	0	4	11
		BN	18	2	0	1	3
		BL	19	2	5	2	2
		BL	20	3	0	2	1
		BN	21	3	0	2	3
		BN	22	3	0	0	1
		BN	23	3	0	0	3
		BN	24	3	0	5	11
		BN	25	3	0	2	2
		BN	26	3	4	1	1
		BN	27	4	0	3	2
		BN	28	4	0	2	4
		BN	29	4	1	2	2
		BL	30	5	0	2	2
		BL	31	6	0	4	2
		BN	32	6	0	6	18
		BN	33	6	0	0	0
		BL	34	7	0	2	10
		BN	35	7	0	5	1
		BN	36	7	0	1	4
		BN	37	9	0	0	4
		BN	38	9	0	6	2
		BL	39	14	0	2	8
		Dendrite number in Figure 14A is arranged by number of RL synapses
		n = 39

## Sheet: Fig14B
		Dendrite	Dendrite
		number	number	Surface
	Case	in Fig 14A	in Fig 14B	Ratio
	BL	5	1	0.08
	BN	14	2	0.08
	BL	3	3	0.12
	BL	4	4	0.12
	BN	15	5	0.17
	BN	13	6	0.215054
	BL	19	7	0.22
	BN	24	8	0.223124
	BN	21	9	0.247619
	BN	9	10	0.27663
	BN	26	11	0.282686
	BN	17	12	0.314961
	BN	27	13	0.324427
	BN	28	14	0.340491
	BN	16	15	0.342939
	BN	25	16	0.344828
	BN	12	17	0.366279
	BN	29	18	0.404382
	BN	22 & 37	19	0.471545
	BN	32	20	0.487705
	BN	36	21	0.504717
	BN	23	22	0.622222
	Dendrite number in Figure 14B is arranged by surface ratio
	n = 22
	Surface ratio : Surface of the dendrite covered by Amy terminals/total surface of the dendrite

## Sheet: Fig14C
				Synapses	Synapses	Synapses	Synapses
				from	from	from	from
		Dendrite	Dendrite	Amy RL	F	ID	RS
		number	number	per	per	per	per
	Case	in Fig 14A	in Fig 14C	surface area	surface area	surface area	surface area
	BL	5	1	0	0	0.08	1
	BN	14	2	0.06	0.06	0.28	0.11
	BL	3	3	0	0.08	0	0.57
	BL	4	4	0	0	0.03	0.43
	BN	15	5	0.04	0.04	0.04	0.18
	BN	13	6	0.0537634	0.0537634	0.0537634	0
	BL	19	7	0.05	0.05	0.05	0.12
	BN	24	8	0.0608519	0.10142	0.223124	0
	BN	21	9	0.285714	0.190476	0.285714	0
	BN	9	10	0.0158983	0.111288	0	0
	BN	26	11	0.106007	0.0353357	0.0353357	0
	BN	17	12	0.15748	0.314961	0.866142	0
	BN	27	13	0.0763359	0.0572519	0.0381679	0
	BN	28	14	0.122699	0.0613497	0.122699	0.141343
	BN	16	15	0.0576369	0.0576369	0.0288184	0.0199203
	BN	25	16	0.103448	0.0689655	0.0689655	0
	BN	12	17	0.0581395	0.0581395	0	0
	BN	29	18	0.0796813	0.0398406	0.0398406	0.0581395
	BN	22 & 37	19	0.97561	0	0.406504	0
	BN	32	20	0.122951	0.122951	0.368852	0
	BN	36	21	0.330189	0.0471698	0.188679	0.0537634
	BN	23	22	0.166667	0	0.166667	0
	Dendrite number in Figure 14C is arranged by surface ratio
	n = 22
	Surface ratio : Surface of the dendrite covered by Amy terminals/total surface of the dendrite
